# Supplementary material for: Identification of Key Genes and Pathways Associated with Age-Related Macular Degeneration
Source: J Ophthalmol. 2020 Aug 21;2020:2714746. doi: 10.1155/2020/2714746 (PMC7456487; doi:10.1155/2020/2714746)
Supplement: Supplementary Materials — Supplementary Table 1: the summary of clinical information of the normal controls and AMD patients. Supplementary Table 2: the details of clinical information of the normal controls and AMD patients. Supplementary Table 3: the detail information of the 353 DEGs identified in human RPE/choroid tissues. Supplementary Table 4: total significantly enriched biological processes associated with 353 DEGs in human RPE/choroid tissues. Supplementary Table 5: the complete list of identified pathways associated with 353 DEGs in human RPE/choroid tissues. Supplementary Table 6: the p values and Log2Ratio for each gene in top ten pathways. Supplementary Table 7: 23 predicted networks created by the identified DEGs. Supplementary Table 8: predicted significant activation increased or decreased downstream of biological processes. Supplementary Table 9: immune and inflammation molecular in the upstream regulators. Supplementary Table 10: regulator effect pathways found in RPE/choroid between normal controls and AMD patients. [file 2714746.f1.zip]

Archive with 10 entries (10 files):
- 2714746.f1/S table 1.docx
- 2714746.f1/S table 10.xlsx
- 2714746.f1/S table 2.xlsx
- 2714746.f1/S table 3.xlsx
- 2714746.f1/S table 4.xlsx
- 2714746.f1/S table 5.xlsx
- 2714746.f1/S table 6.xlsx
- 2714746.f1/S table 7.xlsx
- 2714746.f1/S table 8.xlsx
- 2714746.f1/S table 9.xlsx
