# Supplementary material for: Identification of Key Genes and Pathways Associated with Age-Related Macular Degeneration
Source: J Ophthalmol. 2020 Aug 21;2020:2714746. doi: 10.1155/2020/2714746 (PMC7456487; doi:10.1155/2020/2714746)
Supplement: Supplementary Materials — Supplementary Table 1: the summary of clinical information of the normal controls and AMD patients. Supplementary Table 2: the details of clinical information of the normal controls and AMD patients. Supplementary Table 3: the detail information of the 353 DEGs identified in human RPE/choroid tissues. Supplementary Table 4: total significantly enriched biological processes associated with 353 DEGs in human RPE/choroid tissues. Supplementary Table 5: the complete list of identified pathways associated with 353 DEGs in human RPE/choroid tissues. Supplementary Table 6: the p values and Log2Ratio for each gene in top ten pathways. Supplementary Table 7: 23 predicted networks created by the identified DEGs. Supplementary Table 8: predicted significant activation increased or decreased downstream of biological processes. Supplementary Table 9: immune and inflammation molecular in the upstream regulators. Supplementary Table 10: regulator effect pathways found in RPE/choroid between normal controls and AMD patients. [file 2714746.f1.zip › 2714746.f1/S table 10.xlsx]

## Sheet: Sheet0
ID	Consistency Score	Node Total	Regulator Total	Regulators	Target Total	Target Molecules in Dataset	Disease & Function Total	Diseases & Functions	Known Regulator-Disease/Function Relationship
1	19.654	48	13	ADIPOQ,CCL2,IFN alpha/beta,IFNA2,IL12 (complex),IRF7,Mek,PARP1,S100A9,SFTPA1,STAT1,Tlr,TLR7	28	ABCG2,ADAMTS1,ADAMTS5,ANGPT2,ANGPTL4,CCL8,CCR2,CD69,CXCL10,CXCL12,CXCL9,GPR17,GZMA,IDO1,IL1B,KLRC1,LEPR,MMP3,OSM,PDK4,RGS1,SELE,SLC11A1,SOCS1,TNFRSF25,TRAF1,UBD,VCAM1	7	Activation of leukocytes,Atherosclerosis,Concentration of cyclic AMP,Inhibition of cells,Non-traumatic arthropathy,Recruitment of monocytes,Transport of metal ion	31% (28/91)
2	15.377	20	7	DEPTOR,IFNA2,IFNA4,IL27,IRF7,RNASE1,RNASE2	11	CCL23,CCL8,CD69,CXCL10,CXCL11,CXCL9,IDO1,IL1B,OSM,SOCS1,VCAM1	2	Activation of leukocytes,Survival of organism	50% (7/14)
3	11.156	19	3	CCL2,IL13,PARP1	11	CCL23,CCR2,CLEC4E,CTSV,CXCL10,CXCL12,IL1B,MMP3,SLC11A1,SOCS1,VCAM1	5	Atherosclerosis,Concentration of cyclic AMP,Non-traumatic arthropathy,Recruitment of monocytes,Transport of metal ion	53% (8/15)
4	10.817	20	4	APP,CCL2,IL13,PARP1	13	CA12,CCL23,CCR2,CTSV,CXCL10,CXCL12,IL1B,KCNB1,MMP3,SLC11A1,SOCS1,TNFSF15,VCAM1	3	Atherosclerosis,Recruitment of monocytes,Transport of metal ion	42% (5/12)
5	7.937	13	4	CSF2,IL3,IL4,Interferon alpha	7	CD69,IL4I1,OSM,SLAMF7,SOCS1,TNFSF15,VCAM1	2	Proliferation of naive lymphocytes,Proliferation of Th17 cells	25% (2/8)
6	1.871	18	2	Immunoglobulin,PARP1	14	CCL8,CCR2,CD69,CXCL10,CXCL12,CXCL9,GFAP,IL1B,OSM,SLC11A1,SOCS1,TNFSF15,TRAF1,VCAM1	2	Non-traumatic arthropathy,Transport of metal ion	50% (2/4)
7	1.225	9	2	ESR1,PARP1	6	ADGRG6,CXCL10,CXCL12,IL1B,LEPR,RBP4	1	Concentration of cyclic AMP	0% (0/2)
8	0.671	24	3	ADIPOQ,IFNG,Mek	20	ABCG2,CCL23,CCL8,CCR2,CLEC4E,CXCL10,CXCL12,CXCL9,GFAP,HSPA1A/HSPA1B,IL1B,MMP3,OSM,SELE,SLC1A3,SNAP25,SOCS1,TNFSF15,TRAF1,VCAM1	1	Non-traumatic arthropathy	67% (2/3)
9	-7.506	5	1	IL21	3	CXCL10,GZMA,IDO1	1	Inhibition of cells	0% (0/1)
