# Supplementary material for: Identification of Key Genes and Pathways Associated with Age-Related Macular Degeneration
Source: J Ophthalmol. 2020 Aug 21;2020:2714746. doi: 10.1155/2020/2714746 (PMC7456487; doi:10.1155/2020/2714746)
Supplement: Supplementary Materials — Supplementary Table 1: the summary of clinical information of the normal controls and AMD patients. Supplementary Table 2: the details of clinical information of the normal controls and AMD patients. Supplementary Table 3: the detail information of the 353 DEGs identified in human RPE/choroid tissues. Supplementary Table 4: total significantly enriched biological processes associated with 353 DEGs in human RPE/choroid tissues. Supplementary Table 5: the complete list of identified pathways associated with 353 DEGs in human RPE/choroid tissues. Supplementary Table 6: the p values and Log2Ratio for each gene in top ten pathways. Supplementary Table 7: 23 predicted networks created by the identified DEGs. Supplementary Table 8: predicted significant activation increased or decreased downstream of biological processes. Supplementary Table 9: immune and inflammation molecular in the upstream regulators. Supplementary Table 10: regulator effect pathways found in RPE/choroid between normal controls and AMD patients. [file 2714746.f1.zip › 2714746.f1/S table 2.xlsx]

## Sheet: GSE29801-原始
						Con-patientID	Con-age	Con-gender	Con-tissue	Exp-patientID	Exp-age	Exp-gender	Exp-tissue
GSM738433 RPEChoroid_1		Source name Macular RPE-choroid, normal Organism Homo sapiens Characteristics tissue: macular RPE-choroid gender: male age (years): 9 ocular disease: normal amd classification: normal patient identifier: IA177-96 rna integrity number (rin): not determined	GSM738434			IA177-96	9	male	macular RPE-choroid
GSM738435		Source name Macular RPE-choroid, normal Organism Homo sapiens Characteristics tissue: macular RPE-choroid gender: male age (years): 10 ocular disease: normal amd classification: normal patient identifier: IA151-98 rna integrity number (rin): 5.8	GSM738436			IA151-98	10	male	macular RPE-choroid
GSM738437		Source name Macular RPE-choroid, normal Organism Homo sapiens Characteristics tissue: macular RPE-choroid gender: female age (years): 18 ocular disease: normal amd classification: normal patient identifier: IA343-99 rna integrity number (rin): 6.4	GSM738438			IA343-99	18	female	macular RPE-choroid
GSM738439		Source name Macular RPE-choroid, normal Organism Homo sapiens Characteristics tissue: macular RPE-choroid gender: female age (years): 21 ocular disease: normal amd classification: normal patient identifier: IA132-98 rna integrity number (rin): not determined	GSM738440			IA132-98	21	female	macular RPE-choroid
GSM738441		Source name Macular RPE-choroid, normal Organism Homo sapiens Characteristics tissue: macular RPE-choroid gender: male age (years): 34 ocular disease: normal amd classification: normal patient identifier: IA387-99 rna integrity number (rin): 6.5	GSM738442			IA387-99	34	male	macular RPE-choroid
GSM738443		Source name Macular RPE-choroid, normal Organism Homo sapiens Characteristics tissue: macular RPE-choroid gender: female age (years): 36 ocular disease: normal amd classification: normal patient identifier: IA100-99 rna integrity number (rin): 6.7	GSM738444			IA100-99	36	female	macular RPE-choroid
GSM738445		Source name Macular RPE-choroid, normal Organism Homo sapiens Characteristics tissue: macular RPE-choroid gender: male age (years): 37 ocular disease: normal amd classification: normal patient identifier: IA341-99 rna integrity number (rin): 4.1	GSM738446			IA341-99	37	male	macular RPE-choroid
GSM738447		Source name Macular RPE-choroid, normal Organism Homo sapiens Characteristics tissue: macular RPE-choroid gender: female age (years): 40 ocular disease: normal amd classification: normal patient identifier: IA194-00 rna integrity number (rin): 6.0	GSM738448			IA194-00	40	female	macular RPE-choroid
GSM738449		Source name Extramacular RPE-choroid, normal Organism Homo sapiens Characteristics tissue: extramacular RPE-choroid gender: female age (years): 44 ocular disease: normal amd classification: normal patient identifier: IA115-98 rna integrity number (rin): not determined				IA115-98	44	female	extramacular RPE-choroid
GSM738450		Source name Macular RPE-choroid, normal Organism Homo sapiens Characteristics tissue: macular RPE-choroid gender: male age (years): 45 ocular disease: normal amd classification: normal patient identifier: OR003-99 rna integrity number (rin): 8.7	GSM738451			OR003-99	45	male	macular RPE-choroid
GSM738452		Source name Macular RPE-choroid, normal Organism Homo sapiens Characteristics tissue: macular RPE-choroid gender: male age (years): 47 ocular disease: normal amd classification: normal patient identifier: OR004-02 rna integrity number (rin): 8.1				OR004-02	47	male	macular RPE-choroid
GSM738453		Source name Macular RPE-choroid, normal Organism Homo sapiens Characteristics tissue: macular RPE-choroid gender: male age (years): 48 ocular disease: normal amd classification: normal patient identifier: OR014-99 rna integrity number (rin): 7.9	GSM738454			OR014-99	48	male	macular RPE-choroid
GSM738455		Source name Macular RPE-choroid, normal Organism Homo sapiens Characteristics tissue: macular RPE-choroid gender: male age (years): 48 ocular disease: normal amd classification: normal patient identifier: OR021-99 rna integrity number (rin): 8.3	GSM738456			OR021-99	48	male	macular RPE-choroid
GSM738457		Source name Macular RPE-choroid, normal Organism Homo sapiens Characteristics tissue: macular RPE-choroid gender: female age (years): 49 ocular disease: normal amd classification: normal patient identifier: IA156-98 rna integrity number (rin): 6.8	GSM738458			IA156-98	49	female	macular RPE-choroid
GSM738459		Source name Macular RPE-choroid, normal Organism Homo sapiens Characteristics tissue: macular RPE-choroid gender: male age (years): 49 ocular disease: normal amd classification: normal patient identifier: IA359-99 rna integrity number (rin): 5.5	GSM738460			IA359-99	49	male	macular RPE-choroid
GSM738461		Source name Macular RPE-choroid, normal Organism Homo sapiens Characteristics tissue: macular RPE-choroid gender: male age (years): 49 ocular disease: normal amd classification: normal patient identifier: OR003-01 rna integrity number (rin): 6.0	GSM738462			OR003-01	49	male	macular RPE-choroid
GSM738463		Source name Extramacular RPE-choroid, normal Organism Homo sapiens Characteristics tissue: extramacular RPE-choroid gender: male age (years): 55 ocular disease: normal amd classification: normal patient identifier: OR016-99 rna integrity number (rin): 6.2				OR016-99	55	male	extramacular RPE-choroid
GSM738464		Source name Macular RPE-choroid, normal Organism Homo sapiens Characteristics tissue: macular RPE-choroid gender: male age (years): 61 ocular disease: normal amd classification: normal patient identifier: IA358-99 rna integrity number (rin): 5.6	GSM738465			IA358-99	61	male	macular RPE-choroid
GSM738466		Source name Macular RPE-choroid, normal Organism Homo sapiens Characteristics tissue: macular RPE-choroid gender: male age (years): 63 ocular disease: normal amd classification: normal patient identifier: IA073-98 rna integrity number (rin): 5.6	GSM738467			IA073-98	63	male	macular RPE-choroid
GSM738468		Source name Extramacular RPE-choroid, normal Organism Homo sapiens Characteristics tissue: extramacular RPE-choroid gender: male age (years): 63 ocular disease: normal amd classification: normal patient identifier: OR007-99 rna integrity number (rin): 7.8				OR007-99	63	male	extramacular RPE-choroid
GSM738469		Source name Macular RPE-choroid, normal Organism Homo sapiens Characteristics tissue: macular RPE-choroid gender: male age (years): 65 ocular disease: normal amd classification: normal patient identifier: IA070-99 rna integrity number (rin): not determined	GSM738470			IA070-99	65	male	macular RPE-choroid
GSM738471		Source name Macular RPE-choroid, normal Organism Homo sapiens Characteristics tissue: macular RPE-choroid gender: male age (years): 65 ocular disease: normal amd classification: normal patient identifier: OR006-99 rna integrity number (rin): 7.4				OR006-99	65	male	macular RPE-choroid
GSM738472		Source name Macular RPE-choroid, normal Organism Homo sapiens Characteristics tissue: macular RPE-choroid gender: female age (years): 65 ocular disease: normal amd classification: normal patient identifier: OR010-99 rna integrity number (rin): 6.6	GSM738473			OR010-99	65	female	macular RPE-choroid
GSM738474		Source name Macular RPE-choroid, normal Organism Homo sapiens Characteristics tissue: macular RPE-choroid gender: female age (years): 66 ocular disease: normal amd classification: normal patient identifier: IA041-99 rna integrity number (rin): not determined	GSM738475			IA041-99	66	female	macular RPE-choroid
GSM738476		Source name Macular RPE-choroid, normal Organism Homo sapiens Characteristics tissue: macular RPE-choroid gender: male age (years): 67 ocular disease: normal amd classification: normal patient identifier: IA039-98 rna integrity number (rin): not determined	GSM738477			IA039-98	67	male	macular RPE-choroid
GSM738478		Source name Macular RPE-choroid, normal Organism Homo sapiens Characteristics tissue: macular RPE-choroid gender: female age (years): 68 ocular disease: normal amd classification: normal patient identifier: IA092-00 rna integrity number (rin): 5.7	GSM738479			IA092-00	68	female	macular RPE-choroid
GSM738480		Source name Macular RPE-choroid, normal Organism Homo sapiens Characteristics tissue: macular RPE-choroid gender: male age (years): 68 ocular disease: normal amd classification: normal patient identifier: OR015-99 rna integrity number (rin): 7.3	GSM738481			OR015-99	68	male	macular RPE-choroid
GSM738482		Source name Extramacular RPE-choroid, normal Organism Homo sapiens Characteristics tissue: extramacular RPE-choroid gender: male age (years): 69 ocular disease: normal amd classification: normal patient identifier: OR004-99 rna integrity number (rin): 6.6				OR004-99	69	male	extramacular RPE-choroid
GSM738483		Source name Macular RPE-choroid, normal Organism Homo sapiens Characteristics tissue: macular RPE-choroid gender: male age (years): 69 ocular disease: normal amd classification: normal patient identifier: OR005-01 rna integrity number (rin): 5.7				OR005-01	69	male	macular RPE-choroid
GSM738484		Source name Macular RPE-choroid, normal Organism Homo sapiens Characteristics tissue: macular RPE-choroid gender: male age (years): 73 ocular disease: normal amd classification: normal patient identifier: IA106-00 rna integrity number (rin): 5.5	GSM738485			IA106-00	73	male	macular RPE-choroid
GSM738486		Source name Macular RPE-choroid, normal Organism Homo sapiens Characteristics tissue: macular RPE-choroid gender: male age (years): 73 ocular disease: normal amd classification: normal patient identifier: IA377-99 rna integrity number (rin): not determined	GSM738487			IA377-99	73	male	macular RPE-choroid
GSM738488		Source name Macular RPE-choroid, normal Organism Homo sapiens Characteristics tissue: macular RPE-choroid gender: male age (years): 74 ocular disease: normal amd classification: normal patient identifier: IA266-99 rna integrity number (rin): not determined	GSM738489			IA266-99	74	male	macular RPE-choroid
GSM738490		Source name Extramacular RPE-choroid, normal Organism Homo sapiens Characteristics tissue: extramacular RPE-choroid gender: male age (years): 74 ocular disease: normal amd classification: normal patient identifier: OR010-01 rna integrity number (rin): 7.7				OR010-01	74	male	extramacular RPE-choroid
GSM738491		Source name Macular RPE-choroid, normal Organism Homo sapiens Characteristics tissue: macular RPE-choroid gender: female age (years): 75 ocular disease: normal amd classification: normal patient identifier: OR011-01 rna integrity number (rin): 7.6	GSM738492			OR011-01	75	female	macular RPE-choroid
GSM738493		Source name Extramacular RPE-choroid, normal Organism Homo sapiens Characteristics tissue: extramacular RPE-choroid gender: male age (years): 75 ocular disease: normal amd classification: normal patient identifier: OR020-99 rna integrity number (rin): 8.0				OR020-99	75	male	extramacular RPE-choroid
GSM738494		Source name Macular RPE-choroid, normal Organism Homo sapiens Characteristics tissue: macular RPE-choroid gender: female age (years): 76 ocular disease: normal amd classification: normal patient identifier: IA020-98 rna integrity number (rin): not determined				IA020-98	76	female	macular RPE-choroid
GSM738495		Source name Macular RPE-choroid, normal Organism Homo sapiens Characteristics tissue: macular RPE-choroid gender: female age (years): 76 ocular disease: normal amd classification: normal patient identifier: OR002-02 rna integrity number (rin): 8.0	GSM738496			OR002-02	76	female	macular RPE-choroid
GSM738497		Source name Macular RPE-choroid, normal Organism Homo sapiens Characteristics tissue: macular RPE-choroid gender: male age (years): 78 ocular disease: normal amd classification: normal patient identifier: IA172-97 rna integrity number (rin): not determined				IA172-97	78	male	macular RPE-choroid
GSM738498		Source name Macular RPE-choroid, normal Organism Homo sapiens Characteristics tissue: macular RPE-choroid gender: female age (years): 78 ocular disease: normal amd classification: normal patient identifier: IA420-99 rna integrity number (rin): 5.9	GSM738499			IA420-99	78	female	macular RPE-choroid
GSM738500		Source name Macular RPE-choroid, normal Organism Homo sapiens Characteristics tissue: macular RPE-choroid gender: female age (years): 78 ocular disease: normal amd classification: normal patient identifier: OR002-01 rna integrity number (rin): 7.6	GSM738501			OR002-01	78	female	macular RPE-choroid
GSM738502		Source name Extramacular RPE-choroid, normal Organism Homo sapiens Characteristics tissue: extramacular RPE-choroid gender: female age (years): 78 ocular disease: normal amd classification: normal patient identifier: OR005-99 rna integrity number (rin): 7.3				OR005-99	78	female	extramacular RPE-choroid
GSM738503		Source name Macular RPE-choroid, normal Organism Homo sapiens Characteristics tissue: macular RPE-choroid gender: male age (years): 81 ocular disease: normal amd classification: normal patient identifier: IA031-98 rna integrity number (rin): 5.7	GSM738504			IA031-98	81	male	macular RPE-choroid
GSM738505		Source name Macular RPE-choroid, normal Organism Homo sapiens Characteristics tissue: macular RPE-choroid gender: female age (years): 82 ocular disease: normal amd classification: normal patient identifier: SB006-98 rna integrity number (rin): not determined				SB006-98	82	female	macular RPE-choroid
GSM738506		Source name Macular RPE-choroid, normal Organism Homo sapiens Characteristics tissue: macular RPE-choroid gender: male age (years): 83 ocular disease: normal amd classification: normal patient identifier: OR008-01 rna integrity number (rin): 6.6	GSM738507			OR008-01	83	male	macular RPE-choroid
GSM738508		Source name Macular RPE-choroid, normal Organism Homo sapiens Characteristics tissue: macular RPE-choroid gender: male age (years): 84 ocular disease: normal amd classification: normal patient identifier: OR003-02 rna integrity number (rin): 5.5	GSM738509			OR003-02	84	male	macular RPE-choroid
GSM738510		Source name Macular RPE-choroid, normal Organism Homo sapiens Characteristics tissue: macular RPE-choroid gender: male age (years): 84 ocular disease: normal amd classification: normal patient identifier: OR018-99 rna integrity number (rin): 8.0				OR018-99	84	male	macular RPE-choroid
GSM738511		Source name Macular RPE-choroid, normal Organism Homo sapiens Characteristics tissue: macular RPE-choroid gender: female age (years): 85 ocular disease: normal amd classification: normal patient identifier: SB005-98 rna integrity number (rin): not determined				SB005-98	85	female	macular RPE-choroid
GSM738512		Source name Macular RPE-choroid, normal Organism Homo sapiens Characteristics tissue: macular RPE-choroid gender: female age (years): 86 ocular disease: normal amd classification: normal patient identifier: IA200-00 rna integrity number (rin): not determined	GSM738513			IA200-00	86	female	macular RPE-choroid
GSM738514		Source name Macular RPE-choroid, normal Organism Homo sapiens Characteristics tissue: macular RPE-choroid gender: male age (years): 86 ocular disease: normal amd classification: normal patient identifier: OR019-99 rna integrity number (rin): 7.8				OR019-99	86	male	macular RPE-choroid
GSM738515		Source name Macular RPE-choroid, normal Organism Homo sapiens Characteristics tissue: macular RPE-choroid gender: female age (years): 87 ocular disease: normal amd classification: normal patient identifier: OR001-02 rna integrity number (rin): 7.4				OR001-02	87	female	macular RPE-choroid
GSM738516		Source name Macular RPE-choroid, normal Organism Homo sapiens Characteristics tissue: macular RPE-choroid gender: male age (years): 88 ocular disease: normal amd classification: normal patient identifier: IA059-00 rna integrity number (rin): 6.1	GSM738517			IA059-00	88	male	macular RPE-choroid
GSM738518		Source name Macular RPE-choroid, normal Organism Homo sapiens Characteristics tissue: macular RPE-choroid gender: female age (years): 88 ocular disease: normal amd classification: normal patient identifier: IA195-00 rna integrity number (rin): 6.1	GSM738519			IA195-00	88	female	macular RPE-choroid
GSM738520		Source name Macular RPE-choroid, normal Organism Homo sapiens Characteristics tissue: macular RPE-choroid gender: male age (years): 88 ocular disease: normal amd classification: normal patient identifier: OR013-99 rna integrity number (rin): 8.4				OR013-99	88	male	macular RPE-choroid
GSM738521		Source name Macular RPE-choroid, normal Organism Homo sapiens Characteristics tissue: macular RPE-choroid gender: female age (years): 90 ocular disease: normal amd classification: normal patient identifier: IA436-99 rna integrity number (rin): not determined	GSM738522			IA436-99	90	female	macular RPE-choroid
GSM738523		Source name Macular RPE-choroid, normal Organism Homo sapiens Characteristics tissue: macular RPE-choroid gender: male age (years): 91 ocular disease: normal amd classification: normal patient identifier: IA205-98 rna integrity number (rin): not determined	GSM738524			IA205-98	91	male	macular RPE-choroid
GSM738525		Source name Macular RPE-choroid, normal Organism Homo sapiens Characteristics tissue: macular RPE-choroid gender: male age (years): 92 ocular disease: normal amd classification: normal patient identifier: IA448-99 rna integrity number (rin): not determined	GSM738526			IA448-99	92	male	macular RPE-choroid
GSM738527		Source name Macular RPE-choroid, normal Organism Homo sapiens Characteristics tissue: macular RPE-choroid gender: female age (years): 93 ocular disease: normal amd classification: normal patient identifier: IA177-00 rna integrity number (rin): 6.5	GSM738528			IA177-00	93	female	macular RPE-choroid
GSM738529		Source name Macular RPE-choroid, AMD Organism Homo sapiens Characteristics tissue: macular RPE-choroid gender: male age (years): 43 ocular disease: AMD amd classification: dry AMD patient identifier: IA202-99 rna integrity number (rin): 6.0	GSM738530								IA202-99	43	male	macular RPE-choroid
GSM738531		Source name Macular RPE-choroid, AMD Organism Homo sapiens Characteristics tissue: macular RPE-choroid gender: female age (years): 63 ocular disease: AMD amd classification: dry AMD patient identifier: IA005-98 rna integrity number (rin): not determined	GSM738532								IA005-98	63	female	macular RPE-choroid
GSM738533		Source name Macular RPE-choroid, AMD Organism Homo sapiens Characteristics tissue: macular RPE-choroid gender: male age (years): 63 ocular disease: AMD amd classification: MD1 patient identifier: IA262-00 rna integrity number (rin): not determined	GSM738534								IA262-00	63	male	macular RPE-choroid
GSM738535		Source name Macular RPE-choroid, AMD Organism Homo sapiens Characteristics tissue: macular RPE-choroid gender: male age (years): 64 ocular disease: AMD amd classification: MD1 patient identifier: IA191-97 rna integrity number (rin): not determined	GSM738536								IA191-97	64	male	macular RPE-choroid
GSM738537		Source name Macular RPE-choroid, AMD Organism Homo sapiens Characteristics tissue: macular RPE-choroid gender: female age (years): 65 ocular disease: AMD amd classification: MD1 patient identifier: IA357-99 rna integrity number (rin): not determined	GSM738538								IA357-99	65	female	macular RPE-choroid
GSM738539		Source name Macular RPE-choroid, AMD Organism Homo sapiens Characteristics tissue: macular RPE-choroid gender: male age (years): 71 ocular disease: AMD amd classification: dry AMD patient identifier: IA139-98 rna integrity number (rin): not determined	GSM738540								IA139-98	71	male	macular RPE-choroid
GSM738541		Source name Macular RPE-choroid, AMD Organism Homo sapiens Characteristics tissue: macular RPE-choroid gender: female age (years): 74 ocular disease: AMD amd classification: GA patient identifier: IA407-99 rna integrity number (rin): not determined	GSM738542								IA407-99	74	female	macular RPE-choroid
GSM738543		Source name Macular RPE-choroid, AMD Organism Homo sapiens Characteristics tissue: macular RPE-choroid gender: female age (years): 76 ocular disease: AMD amd classification: dry AMD patient identifier: IA035-98 rna integrity number (rin): not determined	GSM738544								IA035-98	76	female	macular RPE-choroid
GSM738545		Source name Macular RPE-choroid, AMD Organism Homo sapiens Characteristics tissue: macular RPE-choroid gender: male age (years): 77 ocular disease: AMD amd classification: dry AMD patient identifier: IA090-98 rna integrity number (rin): 6.0	GSM738546								IA090-98	77	male	macular RPE-choroid
GSM738547		Source name Macular RPE-choroid, AMD Organism Homo sapiens Characteristics tissue: macular RPE-choroid gender: female age (years): 77 ocular disease: AMD amd classification: dry AMD patient identifier: IA199-00 rna integrity number (rin): 6.1	GSM738548								IA199-00	77	female	macular RPE-choroid
GSM738549		Source name Macular RPE-choroid, AMD Organism Homo sapiens Characteristics tissue: macular RPE-choroid gender: female age (years): 77 ocular disease: AMD amd classification: dry AMD patient identifier: IA306-99 rna integrity number (rin): not determined	GSM738550								IA306-99	77	female	macular RPE-choroid
GSM738551		Source name Macular RPE-choroid, AMD Organism Homo sapiens Characteristics tissue: macular RPE-choroid gender: male age (years): 78 ocular disease: AMD amd classification: CNV patient identifier: IA186-98 rna integrity number (rin): not determined	GSM738552								IA186-98	78	male	macular RPE-choroid
GSM738553		Source name Macular RPE-choroid, AMD Organism Homo sapiens Characteristics tissue: macular RPE-choroid gender: male age (years): 78 ocular disease: AMD amd classification: dry AMD patient identifier: IA356-99 rna integrity number (rin): not determined									IA356-99	78	male	macular RPE-choroid
GSM738554		Source name Macular RPE-choroid, AMD Organism Homo sapiens Characteristics tissue: macular RPE-choroid gender: female age (years): 78 ocular disease: AMD amd classification: MD2 patient identifier: IA363-99 rna integrity number (rin): 6.0	GSM738555								IA363-99	78	female	macular RPE-choroid
GSM738556		Source name Macular RPE-choroid, AMD Organism Homo sapiens Characteristics tissue: macular RPE-choroid gender: male age (years): 78 ocular disease: AMD amd classification: clinical AMD diagnosis patient identifier: OR011-99 rna integrity number (rin): 6.7	GSM738557								OR011-99	78	male	macular RPE-choroid
GSM738558		Source name Macular RPE-choroid, AMD Organism Homo sapiens Characteristics tissue: macular RPE-choroid gender: male age (years): 79 ocular disease: AMD amd classification: CNV patient identifier: IA117-00 rna integrity number (rin): 6.2	GSM738559								IA117-00	79	male	macular RPE-choroid
GSM738560		Source name Macular RPE-choroid, AMD Organism Homo sapiens Characteristics tissue: macular RPE-choroid gender: female age (years): 79 ocular disease: AMD amd classification: GA/CNV patient identifier: IA163-00 rna integrity number (rin): not determined	GSM738561								IA163-00	79	female	macular RPE-choroid
GSM738562		Source name Macular RPE-choroid, AMD Organism Homo sapiens Characteristics tissue: macular RPE-choroid gender: male age (years): 79 ocular disease: AMD amd classification: MD2 patient identifier: IA405-99 rna integrity number (rin): not determined	GSM738563								IA405-99	79	male	macular RPE-choroid
GSM738564		Source name Macular RPE-choroid, AMD Organism Homo sapiens Characteristics tissue: macular RPE-choroid gender: female age (years): 80 ocular disease: AMD amd classification: dry AMD patient identifier: IA239-00 rna integrity number (rin): not determined	GSM738565								IA239-00	80	female	macular RPE-choroid
GSM738566		Source name Macular RPE-choroid, AMD Organism Homo sapiens Characteristics tissue: macular RPE-choroid gender: female age (years): 83 ocular disease: AMD amd classification: dry AMD patient identifier: IA285-99 rna integrity number (rin): not determined	GSM738567								IA285-99	83	female	macular RPE-choroid
GSM738568		Source name Macular RPE-choroid, AMD Organism Homo sapiens Characteristics tissue: macular RPE-choroid gender: male age (years): 83 ocular disease: AMD amd classification: MD1 patient identifier: IA316-99 rna integrity number (rin): not determined	GSM738569								IA316-99	83	male	macular RPE-choroid
GSM738570		Source name Macular RPE-choroid, AMD Organism Homo sapiens Characteristics tissue: macular RPE-choroid gender: female age (years): 84 ocular disease: AMD amd classification: CNV patient identifier: IA294-00 rna integrity number (rin): 6.0	GSM738571								IA294-00	84	female	macular RPE-choroid
GSM738572		Source name Macular RPE-choroid, AMD Organism Homo sapiens Characteristics tissue: macular RPE-choroid gender: male age (years): 84 ocular disease: AMD amd classification: clinical AMD diagnosis patient identifier: OR004-00 rna integrity number (rin): 6.4	GSM738573								OR004-00	84	male	macular RPE-choroid
GSM738574		Source name Macular RPE-choroid, AMD Organism Homo sapiens Characteristics tissue: macular RPE-choroid gender: male age (years): 85 ocular disease: AMD amd classification: clinical AMD diagnosis patient identifier: OR009-99 rna integrity number (rin): 6.9	GSM738575								OR009-99	85	male	macular RPE-choroid
GSM738576		Source name Macular RPE-choroid, AMD Organism Homo sapiens Characteristics tissue: macular RPE-choroid gender: female age (years): 86 ocular disease: AMD amd classification: dry AMD patient identifier: IA124-00 rna integrity number (rin): not determined	GSM738577								IA124-00	86	female	macular RPE-choroid
GSM738578		Source name Macular RPE-choroid, AMD Organism Homo sapiens Characteristics tissue: macular RPE-choroid gender: female age (years): 86 ocular disease: AMD amd classification: GA/CNV patient identifier: IA173-00 rna integrity number (rin): not determined	GSM738579								IA173-00	86	female	macular RPE-choroid
		Source name Macular RPE-choroid, AMD Organism Homo sapiens Characteristics tissue: macular RPE-choroid gender: female age (years): 86 ocular disease: AMD amd classification: dry AMD patient identifier: IA213-99 rna integrity number (rin): not determined	GSM738581								IA213-99	86	female	macular RPE-choroid
GSM738582		Source name Macular RPE-choroid, AMD Organism Homo sapiens Characteristics tissue: macular RPE-choroid gender: female age (years): 86 ocular disease: AMD amd classification: dry AMD patient identifier: IA222-99 rna integrity number (rin): 5.6	GSM738583								IA222-99	86	female	macular RPE-choroid
GSM738584		Source name Macular RPE-choroid, AMD Organism Homo sapiens Characteristics tissue: macular RPE-choroid gender: female age (years): 86 ocular disease: AMD amd classification: MD1 patient identifier: IA256-00 rna integrity number (rin): not determined									IA256-00	86	female	macular RPE-choroid
GSM738585		Source name Macular RPE-choroid, AMD Organism Homo sapiens Characteristics tissue: macular RPE-choroid gender: female age (years): 86 ocular disease: AMD amd classification: clinical AMD diagnosis patient identifier: OR012-99 rna integrity number (rin): 7.6	GSM738586								OR012-99	86	female	macular RPE-choroid
GSM738587		Source name Macular RPE-choroid, AMD Organism Homo sapiens Characteristics tissue: macular RPE-choroid gender: male age (years): 87 ocular disease: AMD amd classification: CNV patient identifier: IA113-00 rna integrity number (rin): 5.4	GSM738588								IA113-00	87	male	macular RPE-choroid
GSM738589		Source name Macular RPE-choroid, AMD Organism Homo sapiens Characteristics tissue: macular RPE-choroid gender: female age (years): 88 ocular disease: AMD amd classification: clinical AMD diagnosis patient identifier: OR008-99 rna integrity number (rin): 7.3	GSM738590								OR008-99	88	female	macular RPE-choroid
GSM738591		Source name Macular RPE-choroid, AMD Organism Homo sapiens Characteristics tissue: macular RPE-choroid gender: male age (years): 90 ocular disease: AMD amd classification: GA patient identifier: IA077-96 rna integrity number (rin): 6.1	GSM738592								IA077-96	90	male	macular RPE-choroid
GSM738593		Source name Macular RPE-choroid, AMD Organism Homo sapiens Characteristics tissue: macular RPE-choroid gender: female age (years): 90 ocular disease: AMD amd classification: MD1 patient identifier: IA100-98 rna integrity number (rin): 5.4	GSM738594								IA100-98	90	female	macular RPE-choroid
GSM738595		Source name Macular RPE-choroid, AMD Organism Homo sapiens Characteristics tissue: macular RPE-choroid gender: female age (years): 91 ocular disease: AMD amd classification: dry AMD patient identifier: IA068-00 rna integrity number (rin): 5.8	GSM738596								IA068-00	91	female	macular RPE-choroid
GSM738597		Source name Macular RPE-choroid, AMD Organism Homo sapiens Characteristics tissue: macular RPE-choroid gender: male age (years): 91 ocular disease: AMD amd classification: MD2 patient identifier: IA319-00 rna integrity number (rin): 4.8	GSM738598								IA319-00	91	male	macular RPE-choroid
GSM738599		Source name Macular RPE-choroid, AMD Organism Homo sapiens Characteristics tissue: macular RPE-choroid gender: male age (years): 92 ocular disease: AMD amd classification: GA/CNV patient identifier: IA100-97 rna integrity number (rin): not determined	GSM738600								IA100-97	92	male	macular RPE-choroid
GSM738601		Source name Macular RPE-choroid, AMD Organism Homo sapiens Characteristics tissue: macular RPE-choroid gender: female age (years): 92 ocular disease: AMD amd classification: clinical AMD diagnosis patient identifier: OR017-99 rna integrity number (rin): 7.7	GSM738602								OR017-99	92	female	macular RPE-choroid
GSM738603		Source name Macular RPE-choroid, AMD Organism Homo sapiens Characteristics tissue: macular RPE-choroid gender: female age (years): 93 ocular disease: AMD amd classification: MD2 patient identifier: IA103-00 rna integrity number (rin): 5.6	GSM738604								IA103-00	93	female	macular RPE-choroid
GSM738605		Source name Macular RPE-choroid, AMD Organism Homo sapiens Characteristics tissue: macular RPE-choroid gender: female age (years): 94 ocular disease: AMD amd classification: dry AMD patient identifier: IA058-98 rna integrity number (rin): 4.7	GSM738606								IA058-98	94	female	macular RPE-choroid
GSM738607		Source name Macular RPE-choroid, AMD Organism Homo sapiens Characteristics tissue: macular RPE-choroid gender: female age (years): 101 ocular disease: AMD amd classification: dry AMD patient identifier: IA107-97 rna integrity number (rin): 6.2									IA107-97	101	female	macular RPE-choroid

## Sheet: Patient information summary
Sample ID	Basci information	Age	Gender	Tissue type
GSM1215535	Normal	83	female	retinal pigment epithelium (RPE)/choroid
GSM1215534	Normal	77	male	retinal pigment epithelium (RPE)/choroid
GSM1215533	Normal	87	female	retinal pigment epithelium (RPE)/choroid
GSM1215532	Normal	81	male	retinal pigment epithelium (RPE)/choroid
GSM1215531	Normal	77	female	retinal pigment epithelium (RPE)/choroid
GSM1215530	Normal	83	male	retinal pigment epithelium (RPE)/choroid
GSM1215529	Normal	93	male	retinal pigment epithelium (RPE)/choroid
GSM2638037	Normal	85	male	Peripheral RPE-Choroid-Sclera
GSM2638038	Normal	84	Male	Peripheral RPE-Choroid-Sclera
GSM2638040	Normal	92	female	Peripheral RPE-Choroid-Sclera
GSM2638042	Normal	86	female	Peripheral RPE-Choroid-Sclera
GSM2638044	Normal	83	male	Peripheral RPE-Choroid-Sclera
GSM2638046	Normal	83	male	Peripheral RPE-Choroid-Sclera
GSM2638048	Normal	84	male	Peripheral RPE-Choroid-Sclera
GSM2638050	Normal	83	female	Peripheral RPE-Choroid-Sclera
GSM738480	Normal	68	male	macular RPE-choroid
GSM738482	Normal	69	male	macular RPE-choroid
GSM738483	Normal	69	male	macular RPE-choroid
GSM738484	Normal	73	male	macular RPE-choroid
GSM738486	Normal	73	male	macular RPE-choroid
GSM738488	Normal	74	male	macular RPE-choroid
GSM738490	Normal	74	male	macular RPE-choroid
GSM738491	Normal	75	female	macular RPE-choroid
GSM738493	Normal	75	male	macular RPE-choroid
GSM738494	Normal	76	female	macular RPE-choroid
GSM738495	Normal	76	female	macular RPE-choroid
GSM738497	Normal	78	male	macular RPE-choroid
GSM738498	Normal	78	female	macular RPE-choroid
GSM738500	Normal	78	female	macular RPE-choroid
GSM738502	Normal	78	female	macular RPE-choroid
GSM738503	Normal	81	male	macular RPE-choroid
GSM738505	Normal	82	female	macular RPE-choroid
GSM738506	Normal	83	male	macular RPE-choroid
GSM738508	Normal	84	male	macular RPE-choroid
GSM738510	Normal	84	male	macular RPE-choroid
GSM738511	Normal	85	female	macular RPE-choroid
GSM738512	Normal	86	female	macular RPE-choroid
GSM738514	Normal	86	male	macular RPE-choroid
GSM738515	Normal	87	female	macular RPE-choroid
GSM738516	Normal	88	male	macular RPE-choroid
GSM738518	Normal	88	female	macular RPE-choroid
GSM738520	Normal	88	male	macular RPE-choroid
GSM738521	Normal	90	female	macular RPE-choroid
GSM738523	Normal	91	male	macular RPE-choroid
GSM738525	Normal	92	male	macular RPE-choroid
GSM738527	Normal	93	female	macular RPE-choroid
GSM1215528	AMD	77	male	retinal pigment epithelium (RPE)/choroid
GSM1215527	AMD	92	male	retinal pigment epithelium (RPE)/choroid
GSM1215526	AMD	81	female	retinal pigment epithelium (RPE)/choroid
GSM1215525	AMD	78	male	retinal pigment epithelium (RPE)/choroid
GSM1215524	AMD	91	female	retinal pigment epithelium (RPE)/choroid
GSM1215523	AMD	91	female	retinal pigment epithelium (RPE)/choroid
GSM1215522	AMD	90	male	retinal pigment epithelium (RPE)/choroid
GSM1215521	AMD	80	female	retinal pigment epithelium (RPE)/choroid
GSM1215520	AMD	78	female	retinal pigment epithelium (RPE)/choroid
GSM2638052	AMD	69	male	Peripheral RPE-Choroid-Sclera
GSM2638054	AMD	85	female	Peripheral RPE-Choroid-Sclera
GSM2638056	AMD	95	male	Peripheral RPE-Choroid-Sclera
GSM2638058	AMD	87	male	Peripheral RPE-Choroid-Sclera
GSM2638060	AMD	83	female	Peripheral RPE-Choroid-Sclera
GSM2638062	AMD	86	female	Peripheral RPE-Choroid-Sclera
GSM2638064	AMD	86	female	Peripheral RPE-Choroid-Sclera
GSM2638066	AMD	86	female	Peripheral RPE-Choroid-Sclera
GSM738537	AMD	65	female	macular RPE-choroid
GSM738539	AMD	71	male	macular RPE-choroid
GSM738541	AMD	74	female	macular RPE-choroid
GSM738543	AMD	76	female	macular RPE-choroid
GSM738545	AMD	77	male	macular RPE-choroid
GSM738547	AMD	77	female	macular RPE-choroid
GSM738549	AMD	77	female	macular RPE-choroid
GSM738551	AMD	78	male	macular RPE-choroid
GSM738553	AMD	78	male	macular RPE-choroid
GSM738554	AMD	78	female	macular RPE-choroid
GSM738556	AMD	78	male	macular RPE-choroid
GSM738558	AMD	79	male	macular RPE-choroid
GSM738560	AMD	79	female	macular RPE-choroid
GSM738562	AMD	79	male	macular RPE-choroid
GSM738564	AMD	80	female	macular RPE-choroid
GSM738566	AMD	83	female	macular RPE-choroid
GSM738568	AMD	83	male	macular RPE-choroid
GSM738570	AMD	84	female	macular RPE-choroid
GSM738572	AMD	84	male	macular RPE-choroid
GSM738574	AMD	85	male	macular RPE-choroid
GSM738576	AMD	86	female	macular RPE-choroid
GSM738578	AMD	86	female	macular RPE-choroid
GSM738581	AMD	86	female	macular RPE-choroid
GSM738582	AMD	86	female	macular RPE-choroid
GSM738584	AMD	86	female	macular RPE-choroid
GSM738585	AMD	86	female	macular RPE-choroid
GSM738587	AMD	87	male	macular RPE-choroid
GSM738589	AMD	88	female	macular RPE-choroid
GSM738591	AMD	90	male	macular RPE-choroid
GSM738593	AMD	90	female	macular RPE-choroid
GSM738595	AMD	91	female	macular RPE-choroid
GSM738597	AMD	91	male	macular RPE-choroid
GSM738599	AMD	92	male	macular RPE-choroid
GSM738601	AMD	92	female	macular RPE-choroid
GSM738603	AMD	93	female	macular RPE-choroid
GSM738605	AMD	94	female	macular RPE-choroid
GSM738607	AMD	101	female	macular RPE-choroid
