# Supplementary material for: Identification of Key Genes and Pathways Associated with Age-Related Macular Degeneration
Source: J Ophthalmol. 2020 Aug 21;2020:2714746. doi: 10.1155/2020/2714746 (PMC7456487; doi:10.1155/2020/2714746)
Supplement: Supplementary Materials — Supplementary Table 1: the summary of clinical information of the normal controls and AMD patients. Supplementary Table 2: the details of clinical information of the normal controls and AMD patients. Supplementary Table 3: the detail information of the 353 DEGs identified in human RPE/choroid tissues. Supplementary Table 4: total significantly enriched biological processes associated with 353 DEGs in human RPE/choroid tissues. Supplementary Table 5: the complete list of identified pathways associated with 353 DEGs in human RPE/choroid tissues. Supplementary Table 6: the p values and Log2Ratio for each gene in top ten pathways. Supplementary Table 7: 23 predicted networks created by the identified DEGs. Supplementary Table 8: predicted significant activation increased or decreased downstream of biological processes. Supplementary Table 9: immune and inflammation molecular in the upstream regulators. Supplementary Table 10: regulator effect pathways found in RPE/choroid between normal controls and AMD patients. [file 2714746.f1.zip › 2714746.f1/S table 3.xlsx]

## Sheet: Sheet1
Total-480	Paper(480)	Mapped-438(Unmapped-42)	Analysis-Ready-354	Log Ratio	p-value	Flags	Entrez Gene Name	Location	Type(s)	Drug(s)
A_23_P18713	GM	ABCG2		1.06536	4.39581e-06	D	ATP binding cassette subfamily G member 2 (Junior blood group)	Plasma Membrane	transporter
A_23_P18713	GM	ABCG2	YES	1.14857	0.00175007	D	ATP binding cassette subfamily G member 2 (Junior blood group)	Plasma Membrane	transporter
A_23_P40415	GM	ADAMTS5		1.04663	0.00182925	D	ADAM metallopeptidase with thrombospondin type 1 motif 5	Extracellular Space	peptidase	M6495
A_23_P40415	GM	ADAMTS5	YES	2.30477	0.00232762	D	ADAM metallopeptidase with thrombospondin type 1 motif 5	Extracellular Space	peptidase	M6495
A_23_P60079	GM	ANGPT2		1.06122	0.00267901	D	angiopoietin 2	Extracellular Space	growth factor	trebananib, CVX-060, vanucizumab, BI 836880, nesvacumab
A_23_P60079	GM	ANGPT2	YES	1.57027	0.00529473	D	angiopoietin 2	Extracellular Space	growth factor	trebananib, CVX-060, vanucizumab, BI 836880, nesvacumab
A_23_P159325	GM	ANGPTL4		1.12455	0.000647479	D	angiopoietin like 4	Extracellular Space	other
A_23_P159325	GM	ANGPTL4		1.22435	0.00624897	D	angiopoietin like 4	Extracellular Space	other
A_23_P159325	GM	ANGPTL4		1.36319	5.40507e-05	D	angiopoietin like 4	Extracellular Space	other
A_23_P159325	GM	ANGPTL4	YES	1.39814	0.00280275	D	angiopoietin like 4	Extracellular Space	other
A_24_P109214	GM	APOC1	YES	1.27673	0.00171316	D	apolipoprotein C1	Extracellular Space	transporter
A_23_P4649	GM	APOC1		1.15706	0.00338602	D	apolipoprotein C1	Extracellular Space	transporter
A_23_P79518	GM	IL1B	YES	1.14696	0.00932124		interleukin 1 beta	Extracellular Space	cytokine	canakinumab, gevokizumab, canakinumab/INS, gallium nitrate
A_23_P48217	GM	APOLD1		1.17964	0.00219092	D	apolipoprotein L domain containing 1	Other	other
A_23_P48217	GM	APOLD1	YES	1.35066	0.000618975	D	apolipoprotein L domain containing 1	Other	other
A_23_P58137	GM	ARL9		1.2066	0.000204091	D	ADP ribosylation factor like GTPase 9	Other	other
A_23_P58137	GM	ARL9	YES	1.41268	4.38343e-08	D	ADP ribosylation factor like GTPase 9	Other	other
A_23_P58137	GM	ARL9		1.01635	6.03355e-07	D	ADP ribosylation factor like GTPase 9	Other	other
A_23_P58137	GM	ARL9		1.02729	0.000229361	D	ADP ribosylation factor like GTPase 9	Other	other
A_23_P58137	GM	ARL9		1.01275	0.000474965	D	ADP ribosylation factor like GTPase 9	Other	other
A_32_P80016	GM			1.02189	0.00547155
ENSG00000196503	MV	ARL9		1.09148	0.00139349	D	ADP ribosylation factor like GTPase 9	Other	other
A_23_P207456	GM	CCL8		1.02327	0.000165437	D	C-C motif chemokine ligand 8	Extracellular Space	cytokine
A_32_P126259	GM			-1.1587	0.000458706
A_32_P219704	GM			-1.07138	0.000193912
A_23_P207456	GM	CCL8		1.16242	0.0011457	D	C-C motif chemokine ligand 8	Extracellular Space	cytokine
A_32_P215143	GM			-1.05409	0.00416356
A_32_P113380	GM			-1.01558	0.00881754
A_23_P148308	GM	RBM3	YES	1.23485	0.00105401		RNA binding motif protein 3	Cytoplasm	other
A_32_P128399	GM			1.00746	0.00161317
A_23_P207456	GM	CCL8	YES	1.51017	0.00603771	D	C-C motif chemokine ligand 8	Extracellular Space	cytokine
A_32_P163247	GM	CD8A		-1.46124	6.02725e-05	D	CD8a molecule	Plasma Membrane	other
A_24_P319088	GM	CCL23	YES	1.10785	0.0088352		C-C motif chemokine ligand 23	Extracellular Space	cytokine
A_32_P163247	GM	CD8A	YES	-1.49624	0.00652628	D	CD8a molecule	Plasma Membrane	other
A_24_P514678	GM			1.12821	0.000131893
A_32_P163247	GM	CD8A		-1.39199	0.00550387	D	CD8a molecule	Plasma Membrane	other
A_24_P854913	GM	METTL21A	YES	1.08619	0.00366735		methyltransferase like 21A	Nucleus	enzyme
A_32_P128399	GM			1.20365	0.0054139
A_23_P160159	GM	SLC2A5	YES	1.70622	0.00908092		solute carrier family 2 member 5	Plasma Membrane	transporter
A_32_P122089	GM			-1.22273	0.000259797
A_24_P636390	GM			-1.01377	0.000396203
A_32_P219704	GM			-1.14013	0.000552193
A_23_P12082	GM	CHI3L2	YES	-1.93823	0.000132832	D	chitinase 3 like 2	Extracellular Space	enzyme
A_32_P415151	GM	WDR27	YES	-1.17832	0.000787849		WD repeat domain 27	Nucleus	other
A_32_P126259	GM			-1.45078	0.000815995
A_24_P481375	GM	CCDC18-AS1	YES	-1.12088	0.00131251		CCDC18 antisense RNA 1	Other	other
A_32_P115840	GM	GABRQ	YES	-1.04121	0.00142035		gamma-aminobutyric acid type A receptor theta subunit	Plasma Membrane	ion channel	nitrazepam, metyrapone/oxazepam, diazepam, temazepam, triazolam, flurazepam, midazolam, oxazepam, diphenhydramine/midazolam
A_32_P113380	GM			-1.25349	0.00363618
A_23_P168974	GM	SDCBP	YES	-1.17115	0.0041206		syndecan binding protein	Plasma Membrane	enzyme
A_23_P12082	GM	CHI3L2		-1.91279	0.00833283	D	chitinase 3 like 2	Extracellular Space	enzyme
A_24_P78531	GM	CLEC4E		1.00507	0.00168458	D	C-type lectin domain family 4 member E	Plasma Membrane	other
A_24_P78531	GM	CLEC4E	YES	1.17151	0.00579096	D	C-type lectin domain family 4 member E	Plasma Membrane	other
A_24_P78531	GM	CLEC4E		1.01446	0.00195173	D	C-type lectin domain family 4 member E	Plasma Membrane	other
A_23_P56197	GM	CRLF1		1.30708	0.00229402	D	cytokine receptor like factor 1	Extracellular Space	other
A_23_P56197	GM	CRLF1	YES	1.46962	0.00220636	D	cytokine receptor like factor 1	Extracellular Space	other
A_23_P170719	GM			1.23325	6.64151e-05
A_23_P111888	GM	CTHRC1		1.47236	4.43818e-05	D	collagen triple helix repeat containing 1	Extracellular Space	other
A_23_P111888	GM	CTHRC1	YES	1.49634	0.00466405	D	collagen triple helix repeat containing 1	Extracellular Space	other
A_23_P211345	GM	TBX1	YES	1.09948	0.000477098		T-box 1	Nucleus	transcription regulator
A_23_P111888	GM	CTHRC1		1.47569	0.00387458	D	collagen triple helix repeat containing 1	Extracellular Space	other
A_23_P145841	GM	SOSTDC1	YES	1.07115	0.00143214		sclerostin domain containing 1	Extracellular Space	growth factor
A_23_P146456	GM	CTSV		1.02316	0.00112246	D	cathepsin V	Cytoplasm	peptidase
A_23_P146456	GM	CTSV		1.1555	0.00107704	D	cathepsin V	Cytoplasm	peptidase
A_23_P203972	GM	FZD10	YES	1.08473	0.00213996		frizzled class receptor 10	Plasma Membrane	G-protein coupled receptor
A_23_P146456	GM	CTSV	YES	1.24106	6.44808e-05	D	cathepsin V	Cytoplasm	peptidase
A_23_P146456	GM	CTSV		1.22097	0.00188582	D	cathepsin V	Cytoplasm	peptidase
A_24_P303091	GM	CXCL10		1.01245	3.08135e-06	D	C-X-C motif chemokine ligand 10	Extracellular Space	cytokine	MDX-1100
A_24_P303091	GM	CXCL10		1.04676	0.00184084	D	C-X-C motif chemokine ligand 10	Extracellular Space	cytokine	MDX-1100
A_23_P326760	GM	MYRIP	YES	1.04803	0.00600201		myosin VIIA and Rab interacting protein	Cytoplasm	other
A_23_P48327	GM	KCTD4	YES	1.03654	0.00613424		potassium channel tetramerization domain containing 4	Other	ion channel
A_23_P30217	GM	SCGB3A1	YES	1.02386	0.00662816		secretoglobin family 3A member 1	Extracellular Space	cytokine
A_23_P306215	GM	FAM84A	YES	1.53542	0.00752519		family with sequence similarity 84 member A	Other	other
A_23_P24244	GM	TASOR2	YES	1.02573	0.00818559		transcription activation suppressor family member 2	Nucleus	other
A_23_P137173	GM	TMSB15A	YES	1.52323	0.00892172		thymosin beta 15a	Cytoplasm	other
A_24_P303091	GM	CXCL10		1.02357	0.00611927	D	C-X-C motif chemokine ligand 10	Extracellular Space	cytokine	MDX-1100
A_24_P303091	GM	CXCL10	YES	1.33024	0.00503483	D	C-X-C motif chemokine ligand 10	Extracellular Space	cytokine	MDX-1100
A_24_P303091	GM	CXCL10		1.03951	0.000532065	D	C-X-C motif chemokine ligand 10	Extracellular Space	cytokine	MDX-1100
A_24_P303091	GM	CXCL10		1.03322	0.00872119	D	C-X-C motif chemokine ligand 10	Extracellular Space	cytokine	MDX-1100
A_24_P303091	GM	CXCL10		1.27827	0.00580053	D	C-X-C motif chemokine ligand 10	Extracellular Space	cytokine	MDX-1100
A_32_P75264	GM	TMEM26	YES	-1.03026	0.00347932		transmembrane protein 26	Other	other
A_23_P161698	GM	MMP3	YES	-1.03423	0.00392952		matrix metallopeptidase 3	Extracellular Space	peptidase	marimastat
A_23_P397293	GM	LY6K	YES	-1.01899	0.00618285		lymphocyte antigen 6 family member K	Nucleus	other
A_23_P97112	GM	SELE	YES	-1.69612	0.00954243		selectin E	Plasma Membrane	transmembrane receptor	uproleselan
A_23_P125278	GM	CXCL11		1.01266	0.00812994	D	C-X-C motif chemokine ligand 11	Extracellular Space	cytokine
A_23_P138541	GM	AKR1C3	YES	1.09168	0.000140959		aldo-keto reductase family 1 member C3	Cytoplasm	enzyme	ASP9521
A_24_P20607	GM	CXCL11	YES	1.17129	0.00685979	D	C-X-C motif chemokine ligand 11	Extracellular Space	cytokine
A_23_P155601	GM	FMO3	YES	1.08668	0.000570462		flavin containing monooxygenase 3	Cytoplasm	enzyme
A_23_P18452	GM	CXCL9		1.5205	3.61187e-05	D	C-X-C motif chemokine ligand 9	Extracellular Space	cytokine
A_23_P18452	GM	CXCL9		1.47853	0.00782026	D	C-X-C motif chemokine ligand 9	Extracellular Space	cytokine
A_32_P231415	GM			1.06097	0.00485975
A_23_P18452	GM	CXCL9		1.57324	0.000369762	D	C-X-C motif chemokine ligand 9	Extracellular Space	cytokine
A_32_P82189	GM	FAM161A	YES	1.03424	0.00578495		FAM161 centrosomal protein A	Cytoplasm	other
A_23_P18452	GM	CXCL9		2.08107	3.2508e-05	D	C-X-C motif chemokine ligand 9	Extracellular Space	cytokine
A_23_P33984	GM	CLTRN	YES	1.07006	0.00625958		collectrin, amino acid transport regulator	Plasma Membrane	other
A_23_P342275	GM	ADAMTS1	YES	1.15878	0.00893735		ADAM metallopeptidase with thrombospondin type 1 motif 1	Extracellular Space	peptidase
A_23_P134527	GM	YKT6	YES	-1.01342	0.000249082		YKT6 v-SNARE homolog	Cytoplasm	enzyme
A_23_P18452	GM	CXCL9		1.99138	0.00541942	D	C-X-C motif chemokine ligand 9	Extracellular Space	cytokine
A_23_P83134	GM	GAS1	YES	-1.27263	0.000954697		growth arrest specific 1	Plasma Membrane	other
A_23_P18452	GM	CXCL9	YES	2.16458	0.00218614	D	C-X-C motif chemokine ligand 9	Extracellular Space	cytokine
A_23_P80974	GM	TDO2	YES	-1.19543	0.00103352		tryptophan 2,3-dioxygenase	Cytoplasm	enzyme
A_23_P18452	GM	CXCL9		1.99086	0.00198925	D	C-X-C motif chemokine ligand 9	Extracellular Space	cytokine
A_32_P232883	GM	MIR100HG	YES	-1.22231	0.00176135		mir-100-let-7a-2-mir-125b-1 cluster host gene	Other	other
A_23_P307310	GM	ACAN	YES	-1.06372	0.00183311		aggrecan	Extracellular Space	other
A_32_P65843	GM			-1.03842	0.00190756
A_24_P258473	GM	SMOC1	YES	-1.1245	0.00315599		SPARC related modular calcium binding 1	Extracellular Space	other
A_23_P120794	GM	SLC7A4	YES	-1.1048	0.00320053		solute carrier family 7 member 4	Plasma Membrane	transporter
A_23_P7337	GM	EDNRA	YES	-1.07934	0.00335232		endothelin receptor type A	Plasma Membrane	transmembrane receptor	bosentan, avosentan, clazosentan, ambrisentan, sitaxsentan, zibotentan, SB 234551, TBC 3214, BSF 302146, YM598, macitentan, ambrisentan/tadalafil, fandosentan, atrasentan
A_23_P98671	GM	C11orf21	YES	-1.01357	0.00348266		chromosome 11 open reading frame 21	Cytoplasm	other
A_24_P339560	GM	SIGLEC11	YES	-1.05215	0.00491455		sialic acid binding Ig like lectin 11	Plasma Membrane	other
A_23_P43684	GM	BNC2	YES	-1.08841	0.00758422		basonuclin 2	Nucleus	transcription regulator
A_24_P924185	GM			1.00226	6.76825e-05
A_24_P415090	GM	EFCAB1		-1.05328	0.0032548	D	EF-hand calcium binding domain 1	Cytoplasm	other
A_23_P214756	GM	ADGRG6	YES	1.10009	0.000993302		adhesion G protein-coupled receptor G6	Plasma Membrane	G-protein coupled receptor
ENSG00000034239	MV	EFCAB1	YES	1.07607	0.00939921	D	EF-hand calcium binding domain 1	Cytoplasm	other
A_23_P63390	GM	FCGR1B		1.25333	0.000155112	D	Fc fragment of IgG receptor Ib	Plasma Membrane	transmembrane receptor	IgG
A_23_P63390	GM	FCGR1B	YES	1.41126	0.00984599	D	Fc fragment of IgG receptor Ib	Plasma Membrane	transmembrane receptor	IgG
A_23_P170719	GM			1.21308	0.00221207
A_32_P168561	GM	KCNH5	YES	1.02192	0.00290518		potassium voltage-gated channel subfamily H member 5	Plasma Membrane	ion channel
ENSG00000175265	SR	GOLGA8A/GOLGA8B		-1.29621	0.00671531	D	golgin A8 family member A	Cytoplasm	other
ENSG00000215252	SR	GOLGA8A/GOLGA8B	YES	-1.73226	0.000644044	D	golgin A8 family member A	Cytoplasm	other
A_23_P149749	GM	GPR88		1.21609	0.000189174	D	G protein-coupled receptor 88	Plasma Membrane	G-protein coupled receptor
A_32_P166372	GM			-1.12011	4.67433e-05
A_23_P124934	GM	IKZF1	YES	-1.09648	5.27021e-05		IKAROS family zinc finger 1	Nucleus	transcription regulator
A_24_P944054	GM	CXCL12	YES	-1.0001	5.6555e-05		C-X-C motif chemokine ligand 12	Extracellular Space	cytokine	NOX-A12
A_23_P217049	GM	NCS1	YES	-1.00905	0.000133955		neuronal calcium sensor 1	Plasma Membrane	other
A_23_P44421	GM	HTRA4	YES	-1.02798	0.000423274		HtrA serine peptidase 4	Other	peptidase
A_24_P683861	GM	IGHV1OR15-1	YES	-1.33227	0.000435229		immunoglobulin heavy variable 1/OR15-1 (non-functional)	Other	other
A_23_P55616	GM	SLC14A1	YES	-1.23162	0.00250141		solute carrier family 14 member 1 (Kidd blood group)	Plasma Membrane	transporter
A_23_P149749	GM	GPR88	YES	1.76834	3.40213e-05	D	G protein-coupled receptor 88	Plasma Membrane	G-protein coupled receptor
A_32_P158181	GM	TNFSF15	YES	-1.20316	0.00327035		TNF superfamily member 15	Extracellular Space	cytokine
A_24_P145035	GM	CBWD5	YES	-1.0682	0.00495914		COBW domain containing 5	Other	other
A_23_P357571	GM	GSTT2/GSTT2B		1.03007	2.46564e-05	D	glutathione S-transferase theta 2 (gene/pseudogene)	Cytoplasm	enzyme
A_23_P206760	GM	HP	YES	-1.29601	0.00600288		haptoglobin	Extracellular Space	peptidase
A_23_P357571	GM	GSTT2/GSTT2B	YES	1.07937	0.00158019	D	glutathione S-transferase theta 2 (gene/pseudogene)	Cytoplasm	enzyme
A_23_P167983	GM	HIST1H2AC		-1.11935	0.000291183	D	histone cluster 1 H2A family member c	Nucleus	other
A_23_P167983	GM	HIST1H2AC	YES	-1.23086	0.00188459	D	histone cluster 1 H2A family member c	Nucleus	other
A_24_P852756	GM	HLA-DQA2		1.1838	0.0023009	D	major histocompatibility complex, class II, DQ alpha 2	Plasma Membrane	transmembrane receptor
A_23_P112026	GM	IDO1	YES	1.2158	0.0042483		indoleamine 2,3-dioxygenase 1	Cytoplasm	enzyme	1-methyl-D-tryptophan, epacadostat, navaximod, KHK2455, PF-06840003, BMS-986205, LY3381916
A_23_P202275	GM	PRAP1	YES	1.03015	0.00038498		proline rich acidic protein 1	Nucleus	other
A_32_P107994	GM			1.08253	0.00395099
A_24_P852756	GM	HLA-DQA2		1.22567	0.00715608	D	major histocompatibility complex, class II, DQ alpha 2	Plasma Membrane	transmembrane receptor
A_23_P34637	GM	REN	YES	1.1246	0.00771286		renin	Extracellular Space	peptidase	aliskiren, aliskiren/valsartan, aliskiren/amlodipine, aliskiren/amlodipine/hydrochlorothiazide, aliskiren/hydrochlorothiazide, remikiren
A_24_P852756	GM	HLA-DQA2	YES	1.28422	0.0013078	D	major histocompatibility complex, class II, DQ alpha 2	Plasma Membrane	transmembrane receptor
A_23_P215634	GM	IGFBP3		1.02726	4.3595e-05	D	insulin like growth factor binding protein 3	Extracellular Space	other
A_23_P215634	GM	IGFBP3	YES	1.15518	0.00117188	D	insulin like growth factor binding protein 3	Extracellular Space	other
ENSG00000112706	MV	IMPG1		-2.20662	0.00597107	D	interphotoreceptor matrix proteoglycan 1	Extracellular Space	other
ENSG00000112706	SR	IMPG1	YES	2.9626	0.00608487	D	interphotoreceptor matrix proteoglycan 1	Extracellular Space	other
A_32_P62026	GM			-1.07976	0.000113263
A_32_P84707	GM			-1.2359	0.000107589
ENSG00000158445	MV	KCNB1		-1.24392	0.00467293	D	potassium voltage-gated channel subfamily B member 1	Plasma Membrane	ion channel	dalfampridine
A_23_P32177	GM	LHX6	YES	-1.10246	0.000261099		LIM homeobox 6	Nucleus	transcription regulator
A_32_P23209	GM			-1.06645	0.0011374
A_32_P83326	GM	LOC112268349	YES	-1.08351	0.00105412		uncharacterized LOC112268349	Other	other
A_32_P113380	GM			-1.08127	0.000965186
A_32_P113190	GM	PKHD1L1	YES	-1.05214	0.000710836		PKHD1 like 1	Extracellular Space	other
A_32_P105469	GM			-1.01484	0.000591384
A_32_P74763	GM			-1.14736	0.00179265
A_32_P179370	GM	SLC14A2-AS1	YES	-1.07545	0.00448547		SLC14A2 antisense RNA 1	Other	other
A_32_P146898	GM			-1.14364	0.00476927
A_32_P209735	GM	GGTLC1	YES	-1.05944	0.00500027		gamma-glutamyltransferase light chain 1	Plasma Membrane	enzyme
A_24_P682285	GM	HSPA1A/HSPA1B	YES	-1.21663	0.00798418		heat shock protein family A (Hsp70) member 1A	Cytoplasm	enzyme
ENSG00000158445	SR	KCNB1	YES	1.61064	0.00168539	D	potassium voltage-gated channel subfamily B member 1	Plasma Membrane	ion channel	dalfampridine
A_23_P7827	GM	CALHM6	YES	1.24384	0.000592489		calcium homeostasis modulator family member 6	Other	other
A_24_P11825	GM	CCR2	YES	1.03963	0.00146733		C-C motif chemokine receptor 2	Plasma Membrane	G-protein coupled receptor	PF-4136309, MLN1202, BMS-813160, propagermanium
A_23_P151046	GM	KLRC1	YES	1.20204	0.00188493		killer cell lectin like receptor C1	Plasma Membrane	transmembrane receptor	monalizumab
A_23_P166408	GM	OSM	YES	1.10444	0.00186616		oncostatin M	Extracellular Space	cytokine
A_23_P163336	GM	CA12	YES	1.18337	0.00379818		carbonic anhydrase 12	Plasma Membrane	enzyme	methazolamide, hydrochlorothiazide, acetazolamide, trichloromethiazide, chlorothiazide, chlorthalidone, benzthiazide, sulfacetamide, topiramate
A_23_P502520	GM	IL4I1	YES	1.19403	0.0049746		interleukin 4 induced 1	Cytoplasm	enzyme
A_23_P420196	GM	SOCS1	YES	1.15174	0.00541315		suppressor of cytokine signaling 1	Cytoplasm	other
A_24_P941339	GM	KCNE1		1.20648	1.01886e-05	D	potassium voltage-gated channel subfamily E regulatory subunit 1	Plasma Membrane	ion channel	nicorandil, amiodarone, indapamide, azimilide, amlodipine/indapamide/perindopril
A_23_P20022	GM	HILPDA	YES	1.32888	0.00899614		hypoxia inducible lipid droplet associated	Cytoplasm	other
A_24_P100684	GM			2.04916	0.00987475
A_24_P941339	GM	KCNE1		1.07576	0.00101241	D	potassium voltage-gated channel subfamily E regulatory subunit 1	Plasma Membrane	ion channel	nicorandil, amiodarone, indapamide, azimilide, amlodipine/indapamide/perindopril
A_32_P188193	GM			-1.02428	0.000313581
A_24_P941339	GM	KCNE1	YES	1.3568	0.00494231	D	potassium voltage-gated channel subfamily E regulatory subunit 1	Plasma Membrane	ion channel	nicorandil, amiodarone, indapamide, azimilide, amlodipine/indapamide/perindopril
A_32_P170879	GM	PHLDB3	YES	-1.05113	0.00215402		pleckstrin homology like domain family B member 3	Other	other
A_23_P67529	GM	KCNN4		-1.20847	0.000697969	D	potassium calcium-activated channel subfamily N member 4	Plasma Membrane	ion channel	betamethasone/clotrimazole, clotrimazole, senicapoc
A_23_P79360	GM	NOSTRIN	YES	1.1505	0.000450919		nitric oxide synthase trafficking	Cytoplasm	transcription regulator
A_23_P363769	GM	KRT86	YES	1.11592	0.00895134		keratin 86	Cytoplasm	other
A_24_P136619	GM	CRISPLD2	YES	1.02741	0.00899555		cysteine rich secretory protein LCCL domain containing 2	Cytoplasm	other
A_24_P170983	GM	ESPNL	YES	1.03018	0.00389542		espin like	Extracellular Space	other
A_23_P87879	GM	CD69	YES	1.12734	0.00550148		CD69 molecule	Plasma Membrane	transmembrane receptor
A_24_P599496	GM	ANKRD9	YES	-1.11606	0.000239391		ankyrin repeat domain 9	Cytoplasm	other
A_23_P349771	GM	HAUS5	YES	-1.06128	0.000423013		HAUS augmin like complex subunit 5	Cytoplasm	other
A_23_P380240	GM	CEACAM8	YES	-1.15153	0.00482609		carcinoembryonic antigen related cell adhesion molecule 8	Plasma Membrane	other
A_23_P67529	GM	KCNN4	YES	-1.28093	0.00127864	D	potassium calcium-activated channel subfamily N member 4	Plasma Membrane	ion channel	betamethasone/clotrimazole, clotrimazole, senicapoc
A_32_P128399	GM			1.09174	0.00327305
A_23_P59410	GM	KIF25		-1.00001	0.000531966	D	kinesin family member 25	Cytoplasm	enzyme
A_32_P213418	GM	PLN	YES	1.23762	0.00799193		phospholamban	Cytoplasm	transporter
A_24_P54863	GM	FAM241A	YES	1.03938	0.00887456		family with sequence similarity 241 member A	Cytoplasm	other
A_23_P136724	GM	NMRAL2P	YES	-1.30539	0.000701002		NmrA like redox sensor 2, pseudogene	Other	other
A_23_P59410	GM	KIF25	YES	-1.32762	0.000888247	D	kinesin family member 25	Cytoplasm	enzyme
A_24_P925565	GM			-1.17322	0.00148305
A_32_P108396	GM			-1.02137	0.00224331
A_32_P202066	GM			-1.20372	0.00231483
A_24_P412036	GM	SPAG8	YES	-1.01369	0.00276391		sperm associated antigen 8	Cytoplasm	other
A_23_P59410	GM	KIF25		-1.1677	0.00128011	D	kinesin family member 25	Cytoplasm	enzyme
A_23_P27133	GM	KRT15		1.02725	0.00486074	D	keratin 15	Cytoplasm	other
A_23_P27133	GM	KRT15	YES	1.48492	0.00563851	D	keratin 15	Cytoplasm	other
A_23_P101992	GM	MARCO	YES	1.27561	0.00193159		macrophage receptor with collagenous structure	Plasma Membrane	transmembrane receptor
A_23_P30243	GM	ERAP2	YES	1.28036	0.00508544		endoplasmic reticulum aminopeptidase 2	Cytoplasm	peptidase
A_24_P353638	GM	SLAMF7	YES	1.15791	0.0064024		SLAM family member 7	Plasma Membrane	other	elotuzumab
A_23_P209954	GM	GNLY	YES	1.20009	0.00393179		granulysin	Cytoplasm	other
A_23_P74290	GM	GBP5	YES	1.15747	0.00556361		guanylate binding protein 5	Plasma Membrane	enzyme
A_23_P155463	GM	LRRC2		1.05607	0.00077241	D	leucine rich repeat containing 2	Other	other
A_23_P155463	GM	LRRC2	YES	1.37963	0.00174893	D	leucine rich repeat containing 2	Other	other
ENSG00000078018	MV	MAP2	YES	-1.37965	0.00162243	D	microtubule associated protein 2	Plasma Membrane	other	estramustine
ENSG00000078018	SR	MAP2		1.04779	0.00479387	D	microtubule associated protein 2	Plasma Membrane	other	estramustine
A_24_P165864	GM	P2RY14	YES	1.06723	0.000660315	D	purinergic receptor P2Y14	Plasma Membrane	G-protein coupled receptor
A_24_P165864	GM	P2RY14		1.00923	0.00165082	D	purinergic receptor P2Y14	Plasma Membrane	G-protein coupled receptor
A_23_P362694	GM	FDCSP	YES	1.8587	0.000571149		follicular dendritic cell secreted protein	Extracellular Space	other
ENSG00000116703	MV	PDC		-1.93694	0.0096148	D	phosducin	Cytoplasm	other
A_23_P8513	GM	SNX10	YES	1.46742	0.00138599		sorting nexin 10	Cytoplasm	transporter
ENSG00000116703	SR	PDC	YES	3.01067	0.00848854	D	phosducin	Cytoplasm	other
A_23_P58228	GM	ODAM	YES	2.43192	0.0022385		odontogenic, ameloblast associated	Extracellular Space	other
A_23_P84399	GM	CNTNAP2	YES	1.32712	0.00301236		contactin associated protein like 2	Plasma Membrane	other
A_24_P546043	GM	LINC01094	YES	1.26919	0.00227207		long intergenic non-protein coding RNA 1094	Other	other
A_24_P243749	GM	PDK4		1.18013	0.00208598	D	pyruvate dehydrogenase kinase 4	Cytoplasm	kinase
A_24_P31165	GM	GFAP	YES	1.6968	0.00349678		glial fibrillary acidic protein	Cytoplasm	other
A_23_P105803	GM	FGF9	YES	1.16275	0.00361544		fibroblast growth factor 9	Extracellular Space	growth factor
A_24_P49199	GM	GLDN	YES	1.36115	0.00466568		gliomedin	Cytoplasm	other
A_23_P89746	GM	RAX	YES	1.79165	0.00381758		retina and anterior neural fold homeobox	Nucleus	transcription regulator
A_23_P150555	GM	SCGB1D2	YES	1.13364	0.0062883		secretoglobin family 1D member 2	Extracellular Space	other
A_23_P306755	GM	CRYAA/CRYAA2	YES	2.68194	0.00654763		crystallin alpha A	Cytoplasm	other
A_23_P255331	GM	MGARP	YES	1.75502	0.00637071		mitochondria localized glutamic acid rich protein	Cytoplasm	other
A_24_P286114	GM	SLC1A3	YES	1.61815	0.00661592		solute carrier family 1 member 3	Plasma Membrane	transporter	riluzole
A_32_P133072	GM	SPON1	YES	1.6268	0.00745183		spondin 1	Extracellular Space	other
A_23_P80027	GM	BPIFB4	YES	1.92808	0.00752739		BPI fold containing family B member 4	Extracellular Space	other
A_24_P243749	GM	PDK4		1.75607	7.90408e-05	D	pyruvate dehydrogenase kinase 4	Cytoplasm	kinase
A_32_P214020	GM	MIR124-2HG	YES	1.81053	0.00784082		MIR124-2 host gene	Other	other
A_24_P243749	GM	PDK4	YES	1.99865	0.00034124	D	pyruvate dehydrogenase kinase 4	Cytoplasm	kinase
A_23_P145096	GM	PLA2G7	YES	-1.67278	0.00133738		phospholipase A2 group VII	Extracellular Space	enzyme	darapladib
A_32_P74763	GM			-1.02967	0.00347658
A_23_P103588	GM	HMGCS2	YES	-1.13869	0.00481421		3-hydroxy-3-methylglutaryl-CoA synthase 2	Cytoplasm	enzyme
A_23_P129695	GM	VASN	YES	-1.07015	0.00824575		vasorin	Plasma Membrane	other
A_24_P243749	GM	PDK4		1.55103	0.000228099	D	pyruvate dehydrogenase kinase 4	Cytoplasm	kinase
A_23_P128993	GM	GZMH	YES	1.34921	0.00299243		granzyme H	Cytoplasm	peptidase
A_23_P417918	GM	PENK		-1.35334	0.000104655	D	proenkephalin	Extracellular Space	other
A_23_P417918	GM	PENK	YES	-1.69432	0.000821849	D	proenkephalin	Extracellular Space	other
A_23_P133445	GM	GZMA	YES	1.04886	0.00420426		granzyme A	Cytoplasm	peptidase
A_23_P417918	GM	PENK		-1.06837	0.00923128	D	proenkephalin	Extracellular Space	other
A_24_P231104	GM	LEPR	YES	1.0339	0.00278357		leptin receptor	Plasma Membrane	transmembrane receptor	recombinant-methionyl human leptin
A_23_P34345	GM	VCAM1	YES	1.45412	0.0065331		vascular cell adhesion molecule 1	Plasma Membrane	transmembrane receptor
A_32_P216241	GM	PLAC4		-1.00771	1.1387e-06	D	placenta specific 4	Other	other
A_32_P216241	GM	PLAC4	YES	-1.21721	0.00068751	D	placenta specific 4	Other	other
A_24_P48723	GM	PTGIS		-1.19798	0.000836688	D	prostaglandin I2 synthase	Cytoplasm	enzyme	phenylbutazone
A_24_P48723	GM	PTGIS	YES	-1.21021	0.00103483	D	prostaglandin I2 synthase	Cytoplasm	enzyme	phenylbutazone
ENSG00000015568	SR	RGPD4 (includes others)	YES	1.34982	0.000833947	D	RANBP2-like and GRIP domain containing 5	Nucleus	enzyme
ENSG00000196862	SR	RGPD4 (includes others)		1.27894	0.007519	D	RANBP2-like and GRIP domain containing 5	Nucleus	enzyme
A_23_P97141	GM	RGS1	YES	1.37703	0.00041618	D	regulator of G protein signaling 1	Plasma Membrane	other
A_23_P97141	GM	RGS1		1.28428	0.00257549	D	regulator of G protein signaling 1	Plasma Membrane	other
ENSG00000104237	MV	RP1		-1.73138	0.00466166	D	RP1 axonemal microtubule associated	Cytoplasm	other
ENSG00000104237	SR	RP1	YES	3.13536	0.00977564	D	RP1 axonemal microtubule associated	Cytoplasm	other
A_23_P411542	GM	SHISA6	YES	1.48866	0.00376741	D	shisa family member 6	Plasma Membrane	other
A_23_P411542	GM	SHISA6		1.42016	0.00282909	D	shisa family member 6	Plasma Membrane	other
A_23_P105475	GM	SLCO1B3		-1.03846	0.00774065	D	solute carrier organic anion transporter family member 1B3	Plasma Membrane	transporter
A_23_P105475	GM	SLCO1B3		-1.16842	0.00592644	D	solute carrier organic anion transporter family member 1B3	Plasma Membrane	transporter
A_23_P105475	GM	SLCO1B3		-1.14965	0.00319508	D	solute carrier organic anion transporter family member 1B3	Plasma Membrane	transporter
A_23_P105475	GM	SLCO1B3	YES	-1.23106	0.000819081	D	solute carrier organic anion transporter family member 1B3	Plasma Membrane	transporter
A_24_P694738	GM	SNHG17		-1.03012	0.00081952	D	small nucleolar RNA host gene 17	Other	other
A_24_P694738	GM	SNHG17	YES	-1.43865	1.70593e-05	D	small nucleolar RNA host gene 17	Other	other
A_24_P694738	GM	SNHG17		-1.17109	0.00249626	D	small nucleolar RNA host gene 17	Other	other
ENSG00000185518	MV	SV2B	YES	-2.17087	0.00453073	D	synaptic vesicle glycoprotein 2B	Plasma Membrane	transporter
ENSG00000162814	MV	SPATA17	YES	-1.09641	8.95e-06		spermatogenesis associated 17	Other	other
ENSG00000143995	MV	MEIS1	YES	-1.10097	2.28e-05		Meis homeobox 1	Nucleus	transcription regulator
ENSG00000246223	MV	LINC01550	YES	1.05858	5.47e-05		long intergenic non-protein coding RNA 1550	Other	other
ENSG00000255256	MV	RP5_916O112	YES	-1.08488	8.61e-05			Other	other
ENSG00000223663	MV	NDUFB4P8	YES	1.15283	9.01e-05			Other	other
ENSG00000150275	MV	PCDH15	YES	-1.43459	0.000122602		protocadherin related 15	Plasma Membrane	other
ENSG00000146350	MV	TBC1D32	YES	-1.16728	0.000140528		TBC1 domain family member 32	Other	other
ENSG00000242909	MV			-1.31763	0.000141493
ENSG00000170959	MV	DCDC1	YES	-1.05169	0.000181844		doublecortin domain containing 1	Other	other
ENSG00000257120	MV	CTD_2503I61	YES	-1.01222	0.000198192			Other	other
ENSG00000114279	MV	FGF12	YES	-1.18037	0.000424484		fibroblast growth factor 12	Extracellular Space	other
ENSG00000118473	MV	SGIP1	YES	-1.2519	0.000443501		SH3 domain GRB2 like endophilin interacting protein 1	Cytoplasm	other
ENSG00000197584	MV	KCNMB2	YES	1.07855	0.000482911		potassium calcium-activated channel subfamily M regulatory beta subunit 2	Plasma Membrane	ion channel	tedisamil
ENSG00000198515	MV	CNGA1	YES	-1.03733	0.000530012		cyclic nucleotide gated channel alpha 1	Plasma Membrane	ion channel
ENSG00000230576	MV	OR6R1P	YES	-1.03696	0.000540447		olfactory receptor family 6 subfamily R member 1 pseudogene	Other	other
ENSG00000252105	MV	RNU1-143P	YES	1.02588	0.000545494		RNA, U1 small nuclear 143, pseudogene	Other	other
ENSG00000164120	MV	HPGD	YES	1.27001	0.000609007		15-hydroxyprostaglandin dehydrogenase	Cytoplasm	enzyme	glycyrrhetinic acid
ENSG00000170558	MV	CDH2	YES	-1.42191	0.000622283		cadherin 2	Plasma Membrane	other	N-ac-CHAVC-NH2
ENSG00000238739	MV			-1.25413	0.000856113
ENSG00000152413	MV	HOMER1	YES	1.03936	0.000857719		homer scaffold protein 1	Plasma Membrane	other
ENSG00000237038	MV	USP17L2 (includes others)	YES	-1.1427	0.0010535		ubiquitin specific peptidase 17-like family member 2	Nucleus	peptidase
ENSG00000205683	MV	DPF3	YES	-1.39172	0.00119811		double PHD fingers 3	Nucleus	other
ENSG00000237806	MV	FAUP2	YES	-1.05532	0.00123272		FAU pseudogene 2	Other	other
ENSG00000254610	MV	RP5_903G22	YES	-1.02525	0.00128431			Other	other
ENSG00000233620	MV	LOC102723833	YES	-1.41538	0.00142716		uncharacterized LOC102723833	Other	other
ENSG00000112619	MV	PRPH2	YES	-1.89962	0.00144766		peripherin 2	Plasma Membrane	transmembrane receptor
ENSG00000231549	MV	ATP5MDP1	YES	-1.15552	0.00146044		ATP synthase membrane subunit DAPIT pseudogene 1	Other	other
ENSG00000234221	MV			-1.03952	0.00146439
ENSG00000230312	MV	LL0XNC01_116E74	YES	-1.06856	0.00178563			Other	other
ENSG00000111837	MV	MAK	YES	-1.58404	0.00197254		male germ cell associated kinase	Cytoplasm	kinase
ENSG00000158234	MV	FAIM	YES	-1.54441	0.00201844		Fas apoptotic inhibitory molecule	Plasma Membrane	other
ENSG00000147380	MV			-1.96644	0.00223091
ENSG00000251748	MV	RNU4ATAC11P	YES	-1.23339	0.00224901		RNA, U4atac small nuclear 11, pseudogene	Other	other
ENSG00000150773	MV	PIH1D2	YES	-1.09777	0.00240964		PIH1 domain containing 2	Other	other
ENSG00000101890	MV	GUCY2F	YES	-1.20654	0.00243685		guanylate cyclase 2F, retinal	Plasma Membrane	kinase
ENSG00000246477	MV	LOC101929290	YES	-1.24332	0.00258954		uncharacterized LOC101929290	Other	other
ENSG00000131686	MV	CA6	YES	-1.07097	0.00262165		carbonic anhydrase 6	Extracellular Space	enzyme	SAR566658, methazolamide, hydrochlorothiazide, acetazolamide, trichloromethiazide, chlorothiazide, chlorthalidone, benzthiazide, sulfacetamide, topiramate
ENSG00000146147	MV	MLIP	YES	1.18264	0.00264685		muscular LMNA interacting protein	Nucleus	other
ENSG00000152578	MV	GRIA4	YES	-1.71502	0.003057		glutamate ionotropic receptor AMPA type subunit 4	Plasma Membrane	ion channel	talampanel, farampator, LY451395, tezampanel
ENSG00000202323	MV			-1.38754	0.00329921
ENSG00000114349	MV	GNAT1	YES	-1.69622	0.00344435		G protein subunit alpha transducin 1	Plasma Membrane	enzyme
ENSG00000134183	MV	GNAT2	YES	-1.23268	0.00356955		G protein subunit alpha transducin 2	Plasma Membrane	enzyme
ENSG00000149489	MV	ROM1	YES	-1.13748	0.00361483		retinal outer segment membrane protein 1	Plasma Membrane	other
ENSG00000118402	MV	ELOVL4	YES	-1.57199	0.00391272		ELOVL fatty acid elongase 4	Cytoplasm	enzyme
ENSG00000100023	MV	PPIL2	YES	-1.36137	0.00392144		peptidylprolyl isomerase like 2	Nucleus	enzyme
ENSG00000047617	MV	ANO2	YES	-1.43142	0.00426299		anoctamin 2	Plasma Membrane	ion channel
ENSG00000102076	MV	OPN1LW	YES	-2.19694	0.00429664		opsin 1, long wave sensitive	Plasma Membrane	G-protein coupled receptor
ENSG00000132915	MV	PDE6A	YES	-2.00879	0.00448356		phosphodiesterase 6A	Plasma Membrane	enzyme
ENSG00000185518	SR	SV2B		1.55497	2.61141e-06	D	synaptic vesicle glycoprotein 2B	Plasma Membrane	transporter
ENSG00000182985	MV	CADM1	YES	-1.36643	0.00470009		cell adhesion molecule 1	Plasma Membrane	other
ENSG00000130561	MV	SAG	YES	-1.81151	0.00487575		S-antigen visual arrestin	Cytoplasm	other
ENSG00000258653	MV	RP5_1021I204	YES	1.52667	0.00491939			Other	other
ENSG00000169393	MV	ELSPBP1	YES	-1.60649	0.00496717		epididymal sperm binding protein 1	Other	other
ENSG00000163914	MV	RHO	YES	-1.97468	0.00508552		rhodopsin	Plasma Membrane	G-protein coupled receptor
ENSG00000203963	MV	C1orf141	YES	-1.46896	0.0056882		chromosome 1 open reading frame 141	Other	other
ENSG00000108370	MV	RGS9	YES	-1.07142	0.00585415		regulator of G protein signaling 9	Cytoplasm	enzyme
ENSG00000256558	MV			-1.32019	0.00586947
ENSG00000074621	MV	SLC24A1	YES	-1.08772	0.00616026		solute carrier family 24 member 1	Plasma Membrane	transporter
ENSG00000257157	MV	RP11_528M183	YES	-1.78917	0.00619562			Other	other
ENSG00000251321	MV	PCAT4	YES	-2.20903	0.00639215		prostate cancer associated transcript 4	Other	other
ENSG00000249568	MV	RP11_234O62	YES	-1.70459	0.00710765			Other	other
ENSG00000148798	MV	INA	YES	-1.80513	0.00743776		internexin neuronal intermediate filament protein alpha	Cytoplasm	other
ENSG00000199872	MV	RNU6-942P	YES	1.29982	0.00761705		RNA, U6 small nuclear 942, pseudogene	Other	other
ENSG00000183674	MV	LINC00518	YES	1.10562	0.00803777		long intergenic non-protein coding RNA 518	Other	other
ENSG00000144331	MV	ZNF385B	YES	-1.14441	0.00808369		zinc finger protein 385B	Nucleus	other
ENSG00000100362	MV	PVALB	YES	-1.70375	0.00839343		parvalbumin	Cytoplasm	other
ENSG00000104112	MV	SCG3	YES	-1.38148	0.00845154		secretogranin III	Extracellular Space	other
ENSG00000224795	MV	NTM-AS1	YES	-1.23863	0.00867387		NTM antisense RNA 1	Other	other
ENSG00000132639	MV	SNAP25	YES	-1.75899	0.0087271		synaptosome associated protein 25	Plasma Membrane	transporter	botulinum toxin type A
ENSG00000138207	MV	RBP4	YES	1.0833	0.00889882		retinol binding protein 4	Extracellular Space	other
ENSG00000198759	MV	EGFL6	YES	1.00996	0.0089343		EGF like domain multiple 6	Extracellular Space	other
ENSG00000203756	MV	TMEM244	YES	-1.61826	0.00920378		transmembrane protein 244	Other	other
ENSG00000212359	MV	RNU6-550P	YES	1.21987	0.00949628			Other	other
ENSG00000202071	MV	Y_RNA	YES	-1.1158	0.00957533			Other	other
A_23_P212508	GM	TF		1.34804	0.0075621	D	transferrin	Extracellular Space	transporter	ferric carboxymaltose, NKP-1339
ENSG00000091513	SR	TF	YES	3.35209	0.00616251	D	transferrin	Extracellular Space	transporter	ferric carboxymaltose, NKP-1339
A_23_P81898	GM	UBD		1.27133	0.0023492	D	ubiquitin D	Nucleus	other
A_23_P81898	GM	UBD	YES	1.32277	0.00610387	D	ubiquitin D	Nucleus	other
A_23_P218675	GM	WFDC2	YES	1.1667	0.00778666	D	WAP four-disulfide core domain 2	Extracellular Space	other
A_24_P14464	GM	WFDC2		1.01726	0.000509545	D	WAP four-disulfide core domain 2	Extracellular Space	other
A_32_P216520	GM	WIF1		1.88555	0.00055083	D	WNT inhibitory factor 1	Extracellular Space	other
ENSG00000156076	SR	WIF1	YES	3.63259	0.00826474	D	WNT inhibitory factor 1	Extracellular Space	other
ENSG00000018280	SR	SLC11A1	YES	-1.33493	0.000203674		solute carrier family 11 member 1	Plasma Membrane	transporter
ENSG00000026036	SR	RTEL1-TNFRSF6B	YES	-1.16028	0.00069118		RTEL1-TNFRSF6B readthrough (NMD candidate)	Other	other
ENSG00000056558	SR	TRAF1	YES	-1.22109	0.00014981		TNF receptor associated factor 1	Cytoplasm	other
ENSG00000058335	SR	RASGRF1	YES	1.67912	0.00869863		Ras protein specific guanine nucleotide releasing factor 1	Cytoplasm	other
ENSG00000062524	SR	LTK	YES	-1.54235	0.00211387		leukocyte receptor tyrosine kinase	Plasma Membrane	kinase	lorlatinib
ENSG00000070601	SR	FRMPD1	YES	2.8696	0.00462407		FERM and PDZ domain containing 1	Cytoplasm	other
ENSG00000070729	SR	CNGB1	YES	2.75877	0.00524623		cyclic nucleotide gated channel beta 1	Plasma Membrane	ion channel
ENSG00000071909	SR	MYO3B	YES	1.66022	0.00948915		myosin IIIB	Plasma Membrane	kinase
ENSG00000073670	SR	ADAM11	YES	-1.17824	0.00214756		ADAM metallopeptidase domain 11	Plasma Membrane	peptidase
ENSG00000075826	SR	SEC31B	YES	-1.24488	0.000472507		SEC31 homolog B, COPII coat complex component	Cytoplasm	other
ENSG00000078900	SR	TP73	YES	-1.27592	0.00128862		tumor protein p73	Nucleus	transcription regulator
ENSG00000081148	SR	IMPG2	YES	3.19033	0.00613996		interphotoreceptor matrix proteoglycan 2	Extracellular Space	other
ENSG00000083454	SR	P2RX5	YES	-1.75089	0.00259647		purinergic receptor P2X 5	Plasma Membrane	ion channel
ENSG00000085465	SR	OVGP1	YES	-1.22955	0.00183773		oviductal glycoprotein 1	Extracellular Space	enzyme
ENSG00000099974	SR	DDTL	YES	-1.21522	0.000550554		D-dopachrome tautomerase like	Cytoplasm	other
ENSG00000100314	SR	CABP7	YES	-5.19455	0.000314551		calcium binding protein 7	Cytoplasm	other
ENSG00000101194	SR	SLC17A9	YES	-1.3949	7.15448e-05		solute carrier family 17 member 9	Cytoplasm	other
ENSG00000101349	SR	PAK5	YES	1.91521	0.00732492		p21 (RAC1) activated kinase 5	Nucleus	kinase
ENSG00000102104	SR	RS1	YES	3.26551	0.00461231		retinoschisin 1	Extracellular Space	other
ENSG00000102878	SR	HSF4	YES	-1.10818	0.00425551		heat shock transcription factor 4	Nucleus	transcription regulator
ENSG00000107187	SR	LHX3	YES	4.42462	0.00230806		LIM homeobox 3	Nucleus	transcription regulator
ENSG00000108684	SR	ASIC2	YES	1.72185	0.00899839		acid sensing ion channel subunit 2	Plasma Membrane	ion channel	amiloride, amiloride/hydrochlorothiazide
ENSG00000109047	SR	RCVRN	YES	3.55837	0.00437303		recoverin	Cytoplasm	other
A_23_P256008	GM	ZDHHC11		-1.01819	4.01974e-05	D	zinc finger DHHC-type containing 11	Cytoplasm	other
ENSG00000114638	SR	UPK1B	YES	2.21745	0.00605906		uroplakin 1B	Plasma Membrane	other
ENSG00000119608	SR	PROX2	YES	-1.10643	0.00857916		prospero homeobox 2	Other	other
ENSG00000119614	SR	VSX2	YES	3.87533	0.00435986		visual system homeobox 2	Nucleus	transcription regulator
ENSG00000121871	SR	SLITRK3	YES	1.26169	0.0023596		SLIT and NTRK like family member 3	Plasma Membrane	other
ENSG00000125618	SR	PAX8	YES	-1.36841	0.00861855		paired box 8	Nucleus	transcription regulator
ENSG00000127928	SR	GNGT1	YES	3.70659	0.000706527		G protein subunit gamma transducin 1	Plasma Membrane	enzyme
ENSG00000129244	SR	ATP1B2	YES	1.2337	0.00369931		ATPase Na+/K+ transporting subunit beta 2	Plasma Membrane	transporter
ENSG00000130066	SR	SAT1	YES	-1.12029	0.00410497		spermidine/spermine N1-acetyltransferase 1	Cytoplasm	enzyme
ENSG00000130948	SR	HSD17B3	YES	-1.43894	0.000316761		hydroxysteroid 17-beta dehydrogenase 3	Cytoplasm	enzyme
ENSG00000135472	SR	FAIM2	YES	1.03287	0.00208364		Fas apoptotic inhibitory molecule 2	Plasma Membrane	other
ENSG00000135740	SR	SLC9A5	YES	-1.09619	0.00474555		solute carrier family 9 member A5	Plasma Membrane	transporter
ENSG00000139767	SR	SRRM4	YES	2.76167	0.00151994		serine/arginine repetitive matrix 4	Nucleus	other
ENSG00000139800	SR	ZIC5	YES	2.05416	0.00554129		Zic family member 5	Nucleus	transcription regulator
ENSG00000141527	SR	CARD14	YES	-1.32063	0.0012252		caspase recruitment domain family member 14	Cytoplasm	other
ENSG00000141668	SR	CBLN2	YES	1.73612	0.00850995		cerebellin 2 precursor	Extracellular Space	other
ENSG00000142102	SR	PGGHG	YES	-1.53475	2.93325e-06		protein-glucosylgalactosylhydroxylysine glucosidase	Cytoplasm	enzyme
ENSG00000144230	SR	GPR17	YES	-1.57282	0.00203921		G protein-coupled receptor 17	Plasma Membrane	G-protein coupled receptor
ENSG00000144406	SR	UNC80	YES	1.3776	0.000256584		unc-80 homolog, NALCN channel complex subunit	Plasma Membrane	enzyme
ENSG00000144460	SR	NYAP2	YES	2.15318	0.00239074		neuronal tyrosine-phosphorylated phosphoinositide-3-kinase adaptor 2	Other	other
ENSG00000145721	SR	LIX1	YES	2.21039	0.00577797		limb and CNS expressed 1	Other	other
ENSG00000148123	SR	PLPPR1	YES	2.33358	0.00564888		phospholipid phosphatase related 1	Nucleus	other
ENSG00000148795	SR	CYP17A1	YES	-1.20713	0.00484634		cytochrome P450 family 17 subfamily A member 1	Cytoplasm	enzyme	abiraterone acetate, orteronel, abiraterone, CFG-920, seviteronel, abiraterone/prednisolone, ketoconazole, CYP17A1 inhibitor
ENSG00000149970	SR	CNKSR2	YES	1.08705	0.00417254		connector enhancer of kinase suppressor of Ras 2	Plasma Membrane	other
ENSG00000149972	SR	CNTN5	YES	-1.06295	0.00717418		contactin 5	Plasma Membrane	other
ENSG00000151650	SR	VENTX	YES	-1.15771	0.000558542		VENT homeobox	Nucleus	transcription regulator
ENSG00000161082	SR	CELF5	YES	1.27325	0.0090257		CUGBP Elav-like family member 5	Nucleus	other
ENSG00000161996	SR	WDR90	YES	-1.11292	0.000615626		WD repeat domain 90	Cytoplasm	other
ENSG00000162004	SR	CCDC78	YES	-1.41844	0.000106667		coiled-coil domain containing 78	Cytoplasm	other
ENSG00000162572	SR	SCNN1D	YES	-1.26856	0.0063435		sodium channel epithelial 1 delta subunit	Plasma Membrane	ion channel	hydrochlorothiazide/triamterene, amiloride, amiloride/hydrochlorothiazide, triamterene
ENSG00000162992	SR	NEUROD1	YES	3.10666	0.00744914		neuronal differentiation 1	Nucleus	transcription regulator
ENSG00000164082	SR	GRM2	YES	-1.93024	9.16398e-05		glutamate metabotropic receptor 2	Plasma Membrane	G-protein coupled receptor	talaglumetad, fasoracetam
ENSG00000165376	SR	CLDN2	YES	1.87537	3.51896e-05		claudin 2	Plasma Membrane	other
ENSG00000166569	SR	CPLX4	YES	3.05358	0.00849231		complexin 4	Plasma Membrane	other
ENSG00000166603	SR	MC4R	YES	4.92678	0.00383535		melanocortin 4 receptor	Plasma Membrane	G-protein coupled receptor
ENSG00000167281	SR	RBFOX3	YES	-1.6526	0.000445469		RNA binding fox-1 homolog 3	Nucleus	other
ENSG00000167524	SR	RSKR	YES	-1.08392	0.00682356		ribosomal protein S6 kinase related	Other	kinase
ENSG00000168263	SR	KCNV2	YES	2.36027	0.00953431		potassium voltage-gated channel modifier subfamily V member 2	Plasma Membrane	ion channel
ENSG00000168970	SR	JMJD7-PLA2G4B	YES	-1.23314	0.00477941		JMJD7-PLA2G4B readthrough	Cytoplasm	other
ENSG00000169894	SR	MUC3A	YES	-3.78995	0.00187444		mucin 3A, cell surface associated	Other	other
ENSG00000169962	SR	TAS1R3	YES	-1.10477	0.00335576		taste 1 receptor member 3	Plasma Membrane	G-protein coupled receptor
ENSG00000170439	SR	METTL7B	YES	1.08914	0.00751635		methyltransferase like 7B	Other	enzyme
ENSG00000170775	SR	GPR37	YES	1.02155	0.00208695		G protein-coupled receptor 37	Plasma Membrane	G-protein coupled receptor
ENSG00000171163	SR	ZNF692	YES	-1.06897	0.00995789		zinc finger protein 692	Nucleus	transcription regulator
ENSG00000171435	SR	KSR2	YES	1.61095	0.00076892		kinase suppressor of ras 2	Cytoplasm	kinase
ENSG00000172404	SR	DNAJB7	YES	-1.85421	0.00430388		DnaJ heat shock protein family (Hsp40) member B7	Other	other
ENSG00000173209	SR	AHSA2P	YES	-1.13821	0.00916015		activator of HSP90 ATPase homolog 2, pseudogene	Other	other
ENSG00000173531	SR	MST1	YES	-1.25102	0.000631669		macrophage stimulating 1	Extracellular Space	growth factor
ENSG00000174950	SR	CD164L2	YES	-1.79327	0.000576804		CD164 molecule like 2	Other	other
A_23_P256008	GM	ZDHHC11		-1.0055	0.000533231	D	zinc finger DHHC-type containing 11	Cytoplasm	other
ENSG00000176406	SR	RIMS2	YES	1.88739	0.00964106		regulating synaptic membrane exocytosis 2	Plasma Membrane	other
ENSG00000177807	SR	KCNJ10	YES	2.11099	0.00220804		potassium voltage-gated channel subfamily J member 10	Plasma Membrane	ion channel
ENSG00000179826	SR	MRGPRX3	YES	-1.71953	0.00884844		MAS related GPR family member X3	Plasma Membrane	G-protein coupled receptor
ENSG00000180389	SR	ATP5F1EP2	YES	1.23672	0.00400465		ATP synthase F1 subunit epsilon pseudogene 2	Cytoplasm	other
ENSG00000181013	SR	C17orf47	YES	-1.95171	0.00751478		chromosome 17 open reading frame 47	Other	other
ENSG00000182870	SR	GALNT9	YES	-1.42071	0.00267564		polypeptide N-acetylgalactosaminyltransferase 9	Cytoplasm	enzyme
ENSG00000183186	SR	C2CD4C	YES	-1.1492	0.000476948		C2 calcium dependent domain containing 4C	Extracellular Space	other
ENSG00000183638	SR	RP1L1	YES	2.33127	0.0049947		RP1 like 1	Cytoplasm	other
ENSG00000185101	SR	ANO9	YES	-1.43507	0.000221118		anoctamin 9	Plasma Membrane	ion channel
ENSG00000185615	SR	PDIA2	YES	-1.24226	0.00810613		protein disulfide isomerase family A member 2	Cytoplasm	enzyme
ENSG00000185985	SR	SLITRK2	YES	1.11094	0.000723199		SLIT and NTRK like family member 2	Plasma Membrane	other
ENSG00000186051	SR	TAL2	YES	1.88915	0.00589832		TAL bHLH transcription factor 2	Other	other
ENSG00000186472	SR	PCLO	YES	1.03301	0.00725039		piccolo presynaptic cytomatrix protein	Cytoplasm	transporter
ENSG00000187033	SR	SAMD7	YES	3.62235	0.0026273		sterile alpha motif domain containing 7	Other	other
ENSG00000187066	SR	TMEM262	YES	-1.62812	1.56859e-05		transmembrane protein 262	Other	other
ENSG00000187398	SR	LUZP2	YES	2.29788	0.00986955		leucine zipper protein 2	Other	other
ENSG00000187634	SR	SAMD11	YES	-1.28177	0.00974762		sterile alpha motif domain containing 11	Nucleus	other
ENSG00000188277	SR	C15orf62	YES	-1.2188	0.000717287		chromosome 15 open reading frame 62	Other	other
ENSG00000188897	SR	CTD-3088G3.8	YES	-1.04954	0.00805023			Other	other
ENSG00000188937	SR	NYX	YES	1.6312	0.000200708		nyctalopin	Extracellular Space	other
ENSG00000189058	SR	APOD	YES	1.45736	0.00652839		apolipoprotein D	Extracellular Space	transporter
ENSG00000196436	SR	NPIPB8 (includes others)	YES	-1.59329	0.00047709		nuclear pore complex interacting protein family member B8	Nucleus	other
A_23_P256008	GM	ZDHHC11		-1.05344	0.000599339	D	zinc finger DHHC-type containing 11	Cytoplasm	other
ENSG00000197416	SR	FABP12	YES	3.05491	0.00629683		fatty acid binding protein 12	Cytoplasm	other
ENSG00000197568	SR	HHLA3	YES	1.1424	0.00310225		HERV-H LTR-associating 3	Other	other
ENSG00000197774	SR	EME2	YES	-1.04996	0.00129048		essential meiotic structure-specific endonuclease subunit 2	Other	other
ENSG00000198010	SR	DLGAP2	YES	1.09835	0.00193724		DLG associated protein 2	Plasma Membrane	other
ENSG00000198054	SR	DSCR8	YES	3.14663	9.85251e-05		Down syndrome critical region 8	Other	other
ENSG00000198570	SR	RD3	YES	1.75685	0.00299975		retinal degeneration 3, GUCY2D regulator	Cytoplasm	other
ENSG00000198824	SR	CHAMP1	YES	1.08953	0.00151451		chromosome alignment maintaining phosphoprotein 1	Nucleus	other
ENSG00000203812	SR	HIST2H2AA3/HIST2H2AA4	YES	2.0531	7.01962e-05		histone cluster 2 H2A family member a3	Nucleus	other
ENSG00000203896	SR	LIME1	YES	-1.31895	0.00160914		Lck interacting transmembrane adaptor 1	Extracellular Space	other
ENSG00000205609	SR	EIF3CL	YES	1.47577	0.000254568		eukaryotic translation initiation factor 3 subunit C like	Other	other
ENSG00000206549	SR	PRSS50	YES	-1.35402	0.00390357		serine protease 50	Cytoplasm	peptidase
ENSG00000213906	SR	LTB4R2	YES	-2.27847	0.00201445		leukotriene B4 receptor 2	Plasma Membrane	G-protein coupled receptor	etalocib
ENSG00000214193	SR	SH3D21	YES	-1.42438	3.48314e-05		SH3 domain containing 21	Cytoplasm	other
A_23_P256008	GM	ZDHHC11	YES	-1.22763	0.000171549	D	zinc finger DHHC-type containing 11	Cytoplasm	other
ENSG00000215788	SR	TNFRSF25	YES	-1.05806	0.00256048		TNF receptor superfamily member 25	Plasma Membrane	transmembrane receptor
ENSG00000215817	SR	ZC3H11B	YES	1.04908	0.00664678		zinc finger CCCH-type containing 11B	Other	other
ENSG00000221870	SR			1.85965	0.00286799
ENSG00000221978	SR	CCNL2	YES	-1.05508	0.00138307		cyclin L2	Nucleus	other
ENSG00000222036	SR	POTEG (includes others)	YES	1.90246	0.00109427		POTE ankyrin domain family member G	Other	other
ENSG00000222038	SR	POTEJ	YES	2.70409	0.000410896		POTE ankyrin domain family member J	Extracellular Space	other
ENSG00000223401	SR			-1.50181	0.000240433
ENSG00000224383	SR	PRR29	YES	-1.02618	0.00262625		proline rich 29	Other	other
ENSG00000226784	SR	PGAM4	YES	1.35651	0.000881838		phosphoglycerate mutase family member 4	Cytoplasm	phosphatase
ENSG00000230667	SR	SETSIP	YES	1.52824	5.93972e-05		SET-like protein	Nucleus	other
ENSG00000231852	SR	CYP21A2	YES	-1.63452	0.0007007		cytochrome P450 family 21 subfamily A member 2	Cytoplasm	enzyme
ENSG00000234289	SR	H2BFS	YES	1.33775	0.00920354		H2B histone family member S	Nucleus	other
ENSG00000235268	SR	KDM4E	YES	-3.15111	0.00581989		lysine demethylase 4E	Nucleus	enzyme
ENSG00000239388	SR	ASB14	YES	-1.04427	0.00499694		ankyrin repeat and SOCS box containing 14	Cytoplasm	other
ENSG00000240505	SR	TNFRSF13B	YES	-1.9988	0.00991785		TNF receptor superfamily member 13B	Plasma Membrane	transmembrane receptor
ENSG00000241484	SR	ARHGAP8/PRR5-ARHGAP8	YES	-1.26062	0.00933938		Rho GTPase activating protein 8	Cytoplasm	other
ENSG00000242950	SR	ERVW-1	YES	-1.02126	0.00670504		endogenous retrovirus group W member 1, envelope	Plasma Membrane	other
ENSG00000249931	SR	GOLGA8J (includes others)	YES	-2.3609	0.000602158		golgin A8 family member K	Other	other
ENSG00000254656	SR	RTL1	YES	-1.84445	7.24228e-07		retrotransposon Gag like 1	Other	other
ENSG00000254995	SR	STX16-NPEPL1	YES	-1.45451	0.00410106		STX16-NPEPL1 readthrough (NMD candidate)	Other	other
ENSG00000259332	SR	ST20-MTHFS	YES	-1.16741	0.0095797		ST20-MTHFS readthrough	Other	other
ENSG00000261408	SR	TEN1-CDK3	YES	-1.49728	0.000350015		TEN1-CDK3 readthrough (NMD candidate)	Other	other
ENSG00000272647	SR	GS1_259H1310	YES	-1.43336	0.00588724			Other	other
ENSG00000273154	SR	RP4_583P1515	YES	-1.34333	0.00191356			Other	other
