# Supplementary material for: Identification of Key Genes and Pathways Associated with Age-Related Macular Degeneration
Source: J Ophthalmol. 2020 Aug 21;2020:2714746. doi: 10.1155/2020/2714746 (PMC7456487; doi:10.1155/2020/2714746)
Supplement: Supplementary Materials — Supplementary Table 1: the summary of clinical information of the normal controls and AMD patients. Supplementary Table 2: the details of clinical information of the normal controls and AMD patients. Supplementary Table 3: the detail information of the 353 DEGs identified in human RPE/choroid tissues. Supplementary Table 4: total significantly enriched biological processes associated with 353 DEGs in human RPE/choroid tissues. Supplementary Table 5: the complete list of identified pathways associated with 353 DEGs in human RPE/choroid tissues. Supplementary Table 6: the p values and Log2Ratio for each gene in top ten pathways. Supplementary Table 7: 23 predicted networks created by the identified DEGs. Supplementary Table 8: predicted significant activation increased or decreased downstream of biological processes. Supplementary Table 9: immune and inflammation molecular in the upstream regulators. Supplementary Table 10: regulator effect pathways found in RPE/choroid between normal controls and AMD patients. [file 2714746.f1.zip › 2714746.f1/S table 4.xlsx]

## Sheet: Diseases and Disorders
© 2000-2019 QIAGEN. All rights reserved.
Category	p-value	Molecules
Cancer	5.96E-16-2.41E-03	ABCG2,ACAN,ADAM11,ADAMTS1,ADAMTS5,ADGRG6,AKR1C3,ANGPT2,ANGPTL4,ANKRD9,ANO2,ANO9,APOC1,APOD,APOLD1,ARHGAP8/PRR5-ARHGAP8,ARL9,ASB14,ASIC2,ATP1B2,BNC2,BPIFB4,C11orf21,C15orf62,C17orf47,C1orf141,C2CD4C,CA12,CA6,CABP7,CADM1,CALHM6,CARD14,CBLN2,CBWD5,CCDC78,CCL8,CCNL2,CCR2,CD164L2,CD69,CD8A,CDH2,CEACAM8,CELF5,CHI3L2,CLDN2,CLEC4E,CLTRN,CNGA1,CNGB1,CNKSR2,CNTN5,CNTNAP2,CPLX4,CRISPLD2,CRLF1,CRYAA/CRYAA2,C…
Organismal Injury and Abnormalities	5.96E-16-2.41E-03	ABCG2,ACAN,ADAM11,ADAMTS1,ADAMTS5,ADGRG6,AKR1C3,ANGPT2,ANGPTL4,ANKRD9,ANO2,ANO9,APOC1,APOD,APOLD1,ARHGAP8/PRR5-ARHGAP8,ARL9,ASB14,ASIC2,ATP1B2,BNC2,BPIFB4,C11orf21,C15orf62,C17orf47,C1orf141,C2CD4C,CA12,CA6,CABP7,CADM1,CALHM6,CARD14,CBLN2,CBWD5,CCDC78,CCL23,CCL8,CCNL2,CCR2,CD164L2,CD69,CD8A,CDH2,CEACAM8,CELF5,CHI3L2,CLDN2,CLEC4E,CLTRN,CNGA1,CNGB1,CNKSR2,CNTN5,CNTNAP2,CPLX4,CRISPLD2,CRLF1,CRYAA/CR…
Ophthalmic Disease	9.88E-16-2.26E-03	ASIC2,ATP1B2,CA12,CA6,CCR2,CD69,CLEC4E,CNGA1,CNGB1,CPLX4,CRYAA/CRYAA2,CXCL10,CXCL12,ELOVL4,FAM161A,FGF9,GAS1,GNAT1,GNAT2,GNGT1,GUCY2F,HP,HSF4,IL1B,IMPG1,IMPG2,KCNJ10,KCNV2,MAK,NYX,OPN1LW,OSM,PCDH15,PDC,PDE6A,PRPH2,RAX,RBP4,RCVRN,RD3,RGS9,RHO,ROM1,RP1,RP1L1,RS1,SAG,SAMD7,SELE,SLC1A3,SLC24A1,SMOC1,SNAP25,SOCS1,SV2B,TF,VCAM1,VSX2
Hereditary Disorder	2.26E-15-2.26E-03	APOC1,APOD,CA12,CA6,CDH2,CNGA1,CNGB1,CNTNAP2,CRLF1,CRYAA/CRYAA2,CYP17A1,CYP21A2,ELOVL4,ERAP2,FAM161A,FCGR1B,FGF12,GABRQ,GAS1,GFAP,GNAT1,GNAT2,GNGT1,GPR88,HIST2H2AA3/HIST2H2AA4,HMGCS2,HOMER1,HP,HSD17B3,HSF4,HSPA1A/HSPA1B,IDO1,IKZF1,IMPG1,IMPG2,KCNB1,KCNH5,KCNJ10,KCNV2,LHX3,MAK,MAP2,NYX,OPN1LW,PCDH15,PCLO,PDE6A,PENK,PLA2G7,PRPH2,PTGIS,PVALB,RAX,RBFOX3,RBP4,RCVRN,RD3,RGS9,RHO,ROM1,RP1,RP1L1,RS1,SAG,…
Neurological Disease	2.26E-15-2.17E-03	ABCG2,ADAMTS5,ADGRG6,ANGPT2,ANGPTL4,ANO2,APOC1,APOD,ASIC2,ATP1B2,CA12,CA6,CADM1,CCR2,CDH2,CHI3L2,CNGA1,CNKSR2,CNTN5,CNTNAP2,CRLF1,CTSV,CXCL10,CXCL12,CXCL9,DLGAP2,EDNRA,ELOVL4,ERAP2,ERVW-1,FAIM2,FCGR1B,FDCSP,FGF12,GABRQ,GAS1,GFAP,GLDN,GNAT1,GNAT2,GNGT1,GPR17,GPR37,GPR88,GRIA4,GRM2,HIST2H2AA3/HIST2H2AA4,HLA-DQA2,HMGCS2,HOMER1,HP,HSPA1A/HSPA1B,IDO1,IGFBP3,IL1B,IL4I1,KCNB1,KCNE1,KCNH5,KCNJ10,KLRC1,KS…
Developmental Disorder	5.69E-13-2.26E-03	CNGA1,CNGB1,CRYAA/CRYAA2,CYP17A1,CYP21A2,ELOVL4,FAM161A,GNAT1,HSD17B3,IGFBP3,IMPG1,IMPG2,KCNV2,NYX,PCDH15,PDE6A,PRPH2,RAX,RBP4,RHO,RP1,RP1L1,RS1,SLC24A1,TP73,VSX2
Inflammatory Response	1.82E-10-2.18E-03	ABCG2,ACAN,ADAMTS1,ADAMTS5,ADGRG6,ANGPT2,ANGPTL4,CA12,CA6,CADM1,CARD14,CCL23,CCL8,CCR2,CD69,CD8A,CLEC4E,CRYAA/CRYAA2,CTSV,CXCL10,CXCL11,CXCL12,CXCL9,CYP17A1,EDNRA,FAIM,FCGR1B,GABRQ,GFAP,GNLY,GZMA,HIST1H2AC,HLA-DQA2,HMGCS2,HP,HPGD,HSPA1A/HSPA1B,IDO1,IGFBP3,IKZF1,IL1B,KCNN4,KLRC1,KRT15,LEPR,MARCO,MC4R,MMP3,MST1,ODAM,OSM,PCDH15,PDK4,PENK,PLA2G7,PLAC4,PRAP1,PTGIS,RASGRF1,RBP4,REN,RGS1,SAG,SAT1,SELE,S…
Dermatological Diseases and Conditions	3.53E-10-8.66E-04	ABCG2,ACAN,ADAM11,ADAMTS5,AKR1C3,ANGPTL4,ANO2,APOC1,APOD,ARHGAP8/PRR5-ARHGAP8,ATP1B2,BNC2,BPIFB4,C11orf21,C15orf62,C17orf47,C1orf141,C2CD4C,CA12,CA6,CABP7,CADM1,CALHM6,CARD14,CBLN2,CCDC78,CCL8,CCNL2,CCR2,CDH2,CEACAM8,CHI3L2,CLEC4E,CNGA1,CNGB1,CNKSR2,CNTN5,CNTNAP2,CPLX4,CRISPLD2,CTSV,CXCL10,CXCL11,CXCL12,CXCL9,CYP17A1,CYP21A2,DCDC1,DLGAP2,DPF3,EDNRA,EGFL6,ESPNL,FABP12,FAIM2,FCGR1B,FGF12,FGF9,FMO3,…
Endocrine System Disorders	1.73E-07-2.12E-03	ABCG2,ACAN,ADAM11,ADAMTS1,ADAMTS5,AKR1C3,ANGPT2,ANGPTL4,ANKRD9,ANO2,ANO9,APOC1,APOD,ARHGAP8/PRR5-ARHGAP8,ARL9,ASB14,ATP1B2,BNC2,BPIFB4,C15orf62,C1orf141,C2CD4C,CA12,CA6,CABP7,CALHM6,CARD14,CBLN2,CBWD5,CCDC78,CCNL2,CD164L2,CD8A,CDH2,CEACAM8,CELF5,CHI3L2,CLDN2,CNGA1,CNGB1,CNKSR2,CNTN5,CNTNAP2,CRISPLD2,CRLF1,CRYAA/CRYAA2,CTHRC1,CTSV,CXCL10,CXCL12,CXCL9,CYP17A1,CYP21A2,DCDC1,DDTL,DLGAP2,DPF3,DSCR8,ED…
Connective Tissue Disorders	9.13E-07-2.28E-03	ABCG2,ACAN,ADAMTS1,ADAMTS5,ADGRG6,CCL23,CCL8,CCR2,CD69,CEACAM8,CLEC4E,CNGA1,CRYAA/CRYAA2,CTSV,CXCL10,CXCL11,CXCL12,CXCL9,EDNRA,ERAP2,FCGR1B,GABRQ,GAS1,GFAP,GNAT2,GNLY,GZMA,HIST1H2AC,HLA-DQA2,HP,HSPA1A/HSPA1B,IDO1,IKZF1,IL1B,LEPR,MMP3,OSM,PCDH15,PLAC4,PTGIS,RASGRF1,RBP4,REN,RGS1,SAG,SELE,SLAMF7,SLC11A1,SLC1A3,SNAP25,SOCS1,TBX1,TF,TNFRSF13B,TNFSF15,TP73,TRAF1,VCAM1,WIF1
Inflammatory Disease	9.13E-07-2.41E-03	ABCG2,ACAN,ADAMTS1,ADAMTS5,ADGRG6,C1orf141,CA12,CA6,CCL23,CCL8,CCR2,CD69,CEACAM8,CLEC4E,CNGA1,CRYAA/CRYAA2,CTHRC1,CXCL10,CXCL11,CXCL12,CXCL9,EDNRA,ERAP2,FCGR1B,GABRQ,GFAP,GNAT2,GNLY,GZMA,HIST1H2AC,HLA-DQA2,HP,HPGD,HSPA1A/HSPA1B,IDO1,IGFBP3,IKZF1,IL1B,KCNB1,LEPR,MMP3,OSM,PCDH15,PLAC4,PTGIS,RASGRF1,RBP4,REN,RGS1,SAG,SELE,SLAMF7,SLC11A1,SLC1A3,SNAP25,SOCS1,SPON1,TBC1D32,TDO2,TF,TNFRSF13B,TNFRSF25,TN…
Skeletal and Muscular Disorders	9.13E-07-2.28E-03	ABCG2,ACAN,ADAMTS1,ADAMTS5,ADGRG6,APOD,CA12,CCL23,CCL8,CCR2,CD69,CDH2,CEACAM8,CLEC4E,CNGA1,CRYAA/CRYAA2,CTSV,CXCL10,CXCL11,CXCL12,CXCL9,EDNRA,ERAP2,ERVW-1,FCGR1B,FGF12,GABRQ,GFAP,GNAT2,GNGT1,GNLY,GPR88,GZMA,HIST1H2AC,HLA-DQA2,HMGCS2,HOMER1,HP,HSPA1A/HSPA1B,IDO1,IKZF1,IL1B,KCNB1,LEPR,MAP2,MMP3,OPN1LW,OSM,PCDH15,PENK,PLAC4,PTGIS,PVALB,RASGRF1,RBP4,REN,RGS1,RGS9,RHO,ROM1,RS1,SAG,SAT1,SELE,SLAMF7,SLC…
Hypersensitivity Response	1.19E-06-2.98E-04	CXCL10,CXCL11,CXCL12,CXCL9,IGFBP3,IL1B,OSM,PLA2G7,VCAM1
Psychological Disorders	5.93E-06-4.86E-04	ABCG2,APOC1,APOD,CA12,CA6,CDH2,CHI3L2,CNKSR2,CXCL10,CXCL12,DLGAP2,FCGR1B,FGF12,GABRQ,GFAP,GNAT2,GNGT1,GPR88,GRIA4,HMGCS2,HOMER1,HP,HSPA1A/HSPA1B,IDO1,IGFBP3,IL1B,KCNE1,MAP2,OPN1LW,PENK,PVALB,RBP4,RGS9,RHO,ROM1,RS1,SAG,SAT1,SLC14A1,SLC1A3,SNAP25,SPON1,TF,TP73,ZIC5,ZNF385B
Gastrointestinal Disease	8.6E-06-2.41E-03	ABCG2,ACAN,ADAM11,ADAMTS1,ADAMTS5,AKR1C3,ANGPT2,ANGPTL4,ANKRD9,ANO2,ANO9,APOC1,APOD,APOLD1,ARHGAP8/PRR5-ARHGAP8,ASB14,ATP1B2,BNC2,BPIFB4,C17orf47,C1orf141,C2CD4C,CA12,CA6,CABP7,CADM1,CALHM6,CARD14,CBLN2,CBWD5,CCDC78,CCL8,CCNL2,CCR2,CD164L2,CD69,CD8A,CDH2,CEACAM8,CHI3L2,CLDN2,CLEC4E,CNGA1,CNGB1,CNKSR2,CNTN5,CNTNAP2,CPLX4,CRLF1,CRYAA/CRYAA2,CTHRC1,CTSV,CXCL10,CXCL11,CXCL12,CXCL9,CYP17A1,CYP21A2,DCD…
Cardiovascular Disease	4.95E-05-2.2E-03	ABCG2,ANGPT2,ANGPTL4,APOC1,ASIC2,CA12,CA6,CCR2,CDH2,CNTN5,CNTNAP2,CTSV,CXCL10,CXCL12,DPF3,EDNRA,ERVW-1,FGF9,FMO3,GABRQ,GRIA4,HIST2H2AA3/HIST2H2AA4,HP,HSPA1A/HSPA1B,IL1B,KCNE1,KCNN4,LEPR,MMP3,MYO3B,NCS1,PDC,PENK,PLA2G7,PLN,PTGIS,RASGRF1,RBFOX3,REN,RGS1,SAT1,SCNN1D,SELE,SLC2A5,SNAP25,SNX10,SOCS1,TBX1,TF,TMEM26,TNFRSF25,TNFSF15,VCAM1,WDR27
Reproductive System Disease	6.05E-05-1.87E-03	ABCG2,ACAN,ADAMTS1,ADAMTS5,ADGRG6,AKR1C3,ANGPT2,ANO2,ANO9,APOD,APOLD1,ARHGAP8/PRR5-ARHGAP8,ASB14,ASIC2,ATP1B2,BNC2,BPIFB4,C1orf141,CADM1,CCDC78,CCL23,CCR2,CD69,CDH2,CHI3L2,CLDN2,CNGA1,CNGB1,CNKSR2,CNTN5,CNTNAP2,CTSV,CXCL10,CXCL11,CXCL12,CXCL9,CYP17A1,CYP21A2,DCDC1,DLGAP2,DPF3,EDNRA,EGFL6,ELSPBP1,EME2,ERAP2,ERVW-1,ESPNL,FAM161A,FAM84A,FGF9,FMO3,FRMPD1,FZD10,GABRQ,GAS1,GFAP,GNAT1,GNGT1,GOLGA8A/GOLG…
Immunological Disease	7.37E-05-2.28E-03	ACAN,ADGRG6,ANGPT2,CALHM6,CCL23,CCL8,CCR2,CD69,CEACAM8,CLEC4E,CNGA1,CRYAA/CRYAA2,CTSV,CXCL10,CXCL11,CXCL12,CXCL9,ERAP2,FCGR1B,FGF9,GFAP,GNAT2,GNLY,GZMA,HIST1H2AC,HIST2H2AA3/HIST2H2AA4,HLA-DQA2,HMGCS2,HP,HSPA1A/HSPA1B,IDO1,IKZF1,IL1B,KRT15,LEPR,LTK,MMP3,OSM,PCDH15,PDK4,PLA2G7,PLAC4,PTGIS,RASGRF1,RBP4,REN,RGS1,SAG,SELE,SLAMF7,SOCS1,TNFRSF13B,TNFRSF25,TNFSF15,TRAF1,VCAM1
Renal and Urological Disease	7.46E-05-5.34E-04	ADAMTS1,ANGPT2,ANGPTL4,ASIC2,CLDN2,CLTRN,IDO1,KCNJ10,LEPR,MST1,NEUROD1,PTGIS,PVALB,REN,SCNN1D,SLC14A1,SNAP25,TNFRSF13B
Metabolic Disease	9.97E-05-2.12E-03	APOC1,CA12,CA6,CNGB1,CNTNAP2,CXCL12,DLGAP2,EDNRA,GAS1,GFAP,GRIA4,HMGCS2,HP,IL1B,LEPR,MC4R,MYO3B,NEUROD1,RBP4,REN,RGS1,SELE,SNAP25,TF,VCAM1
Tumor Morphology	3.51E-04-1.14E-03	CDH2,CXCL12,IL1B,SELE,VCAM1
Respiratory Disease	5.34E-04-2.24E-03	ADAMTS1,ANGPTL4,ANO2,APOC1,APOD,CA12,CA6,CADM1,CCR2,CD164L2,CD69,CD8A,CLDN2,CLTRN,CNGA1,CNKSR2,CNTN5,CNTNAP2,CXCL11,CYP17A1,DLGAP2,ELOVL4,EME2,FAIM2,FMO3,GABRQ,GALNT9,GAS1,GOLGA8A/GOLGA8B,GOLGA8J (includes others),GRM2,GUCY2F,GZMA,HIST1H2AC,HPGD,HSPA1A/HSPA1B,IDO1,IGFBP3,IKZF1,IL1B,KIF25,KSR2,LEPR,LTB4R2,LTK,MAP2,MMP3,MST1,NEUROD1,OPN1LW,P2RX5,PAX8,PCDH15,PCLO,PDK4,PKHD1L1,PLN,POTEG (includes oth…
Infectious Diseases	8.1E-04-1.14E-03	CCL8,CCR2,CD8A,CEACAM8,CHI3L2,CLEC4E,CXCL10,CXCL12,CXCL9,GBP5,GZMA,IL1B,KLRC1,LTK,MARCO,MMP3,PLA2G7,SELE,SLC11A1,SOCS1,TP73,UBD
Hepatic System Disease	1.03E-03-1.03E-03	ABCG2,ACAN,ADAMTS1,ADAMTS5,AKR1C3,ANGPT2,ANO2,ANO9,ARHGAP8/PRR5-ARHGAP8,ASB14,BNC2,C1orf141,CA12,CADM1,CCDC78,CCL8,CCR2,CDH2,CEACAM8,CLDN2,CNKSR2,CNTN5,CNTNAP2,CTHRC1,CXCL10,CXCL11,CXCL12,CXCL9,DLGAP2,EDNRA,ERAP2,ERVW-1,FAIM,FCGR1B,FGF12,FMO3,FRMPD1,FZD10,GABRQ,GALNT9,GGTLC1,GNAT1,GOLGA8A/GOLGA8B,GOLGA8J (includes others),GPR17,GRIA4,GRM2,GUCY2F,HHLA3,HIST1H2AC,HLA-DQA2,HMGCS2,HP,HPGD,HTRA4,IDO1,…

## Sheet: Molecular and Cellular Function
© 2000-2019 QIAGEN. All rights reserved.
Category	p-value	Molecules
Cell Morphology	1.01E-12-2.19E-03	ADGRG6,ATP1B2,CADM1,CCR2,CDH2,CLDN2,CNTNAP2,CPLX4,CTSV,CXCL10,CXCL12,CXCL9,DLGAP2,ELOVL4,FAIM2,GAS1,GFAP,GLDN,GNAT1,GNLY,GUCY2F,HSF4,IL1B,KCNE1,KCNJ10,LEPR,LHX3,LHX6,LTK,MAP2,MC4R,MMP3,NCS1,NEUROD1,NYAP2,PAK5,PAX8,PCDH15,PRPH2,PVALB,RASGRF1,RHO,RIMS2,ROM1,RP1,RP1L1,RS1,SAG,SAMD7,SELE,SLC14A1,SLC1A3,SLC24A1,SLITRK3,TP73,VSX2
Cellular Movement	1.82E-10-2.19E-03	ACAN,ADAMTS1,ADAMTS5,ADGRG6,ANGPT2,ANGPTL4,ARHGAP8/PRR5-ARHGAP8,ATP1B2,CADM1,CCL23,CCL8,CCR2,CD69,CD8A,CDH2,CEACAM8,CLEC4E,CNTNAP2,CTSV,CXCL10,CXCL11,CXCL12,CXCL9,CYP21A2,EDNRA,EGFL6,FAIM2,FGF9,GFAP,GNLY,GPR37,HP,HSPA1A/HSPA1B,IDO1,IGFBP3,IGHV1OR15-1,IKZF1,IL1B,KCNN4,KLRC1,LEPR,LHX6,LTB4R2,LTK,MAK,MAP2,MARCO,MC4R,MIR100HG,MMP3,MST1,NEUROD1,NOSTRIN,OSM,PCDH15,PDIA2,PDK4,PENK,PLA2G7,PPIL2,PRAP1,RAS…
Cellular Compromise	6.25E-10-1.88E-03	ATP1B2,CADM1,CCR2,CDH2,CTSV,CXCL12,ELOVL4,GNAT1,GNGT1,GPR37,GUCY2F,IL1B,KCNJ10,LTK,MAK,OSM,PAX8,PRPH2,RHO,ROM1,RP1L1,SELE,SLC1A3,SLC24A1,SOCS1,TP73,VCAM1
Cellular Development	1.48E-09-2.25E-03	ANGPT2,CD69,CD8A,CXCL10,CXCL12,CXCL9,FGF9,GNAT1,GNAT2,GNGT1,HSF4,IGFBP3,IL1B,IL4I1,LEPR,MST1,NEUROD1,OSM,PRPH2,RHO,ROM1,RP1,RP1L1,RS1,SLAMF7,SOCS1,TNFRSF13B,TNFSF15,USP17L2 (includes others),VCAM1,VENTX,VSX2
Cellular Growth and Proliferation	1.48E-09-2.25E-03	ACAN,ANGPT2,CCR2,CD69,CD8A,CDH2,CLEC4E,CXCL10,CXCL11,CXCL12,CXCL9,FGF9,GNAT1,GNAT2,GNGT1,GNLY,GZMA,HSF4,IDO1,IGFBP3,IL1B,IL4I1,KLRC1,LEPR,MST1,NEUROD1,OSM,PRPH2,RHO,ROM1,RP1,RP1L1,RS1,SELE,SLAMF7,SLC11A1,SOCS1,TF,TNFRSF13B,TNFRSF25,TNFSF15,UBD,USP17L2 (includes others),VCAM1,VENTX,VSX2
Molecular Transport	5.47E-08-2.32E-03	ABCG2,ADAMTS1,ADGRG6,ANGPT2,ANGPTL4,ANO2,ANO9,APOC1,ASIC2,ATP1B2,CA12,CA6,CADM1,CCL8,CCR2,CD8A,CLDN2,CLEC4E,CLTRN,CNGB1,CPLX4,CTSV,CXCL10,CXCL11,CXCL12,CXCL9,CYP21A2,EDNRA,FAIM2,FGF12,FGF9,FMO3,FRMPD1,GABRQ,GNAT1,GPR17,GPR37,GRM2,HILPDA,HOMER1,HP,IL1B,KCNB1,KCNJ10,KCNMB2,KCNN4,LEPR,LHX3,LIME1,LTB4R2,MC4R,MMP3,NCS1,NEUROD1,OSM,P2RX5,PAX8,PDC,PDK4,PLN,RASGRF1,RBP4,REN,RGPD4 (includes others),RGS1,R…
Cellular Function and Maintenance	1.19E-07-1.71E-03	ABCG2,ADAMTS1,ANGPT2,ANGPTL4,ASIC2,ATP1B2,CADM1,CCL23,CCL8,CCR2,CD69,CD8A,CLDN2,CLEC4E,CTSV,CXCL10,CXCL12,EDNRA,FGF9,GNAT1,GNAT2,GNLY,GPR37,GRM2,GUCY2F,GZMA,IDO1,IGFBP3,IKZF1,IL1B,IL4I1,KCNB1,KCNJ10,KCNN4,KIF25,KSR2,LEPR,MAK,MC4R,NEUROD1,OSM,PCDH15,PDE6A,PDK4,PENK,PRPH2,RBP4,RHO,RIMS2,RP1,RP1L1,SLC11A1,SLC14A1,SLC9A5,SLCO1B3,SNX10,SOCS1,TAS1R3,TF,TNFRSF13B,TNFRSF25,TNFSF15,TP73,UBD
Cellular Assembly and Organization	5.93E-07-2.06E-03	ANGPT2,CADM1,CCR2,CDH2,CTSV,CXCL12,DLGAP2,FGF9,GFAP,GLDN,IL1B,KCNB1,MMP3,PAX8,PRPH2,RHO,RIMS2,ROM1,RP1,RS1,SELE,SLITRK3,SNAP25,VCAM1,YKT6
Amino Acid Metabolism	7.06E-07-2.11E-03	ABCG2,ANGPT2,CLTRN,CTSV,CXCL12,EDNRA,HOMER1,IDO1,IL1B,KCNJ10,LHX3,MC4R,PAX8,PDK4,PVALB,SLC1A3,SLCO1B3,TDO2,TP73
Cell-To-Cell Signaling and Interaction	9.56E-07-2.19E-03	ADGRG6,ANGPT2,ASIC2,CADM1,CCL23,CCL8,CCR2,CD69,CD8A,CDH2,CLEC4E,CNTNAP2,CRYAA/CRYAA2,CXCL10,CXCL11,CXCL12,CXCL9,CYP21A2,DLGAP2,FGF12,GFAP,GLDN,GNLY,GPR37,GPR88,GRIA4,GRM2,GZMA,HOMER1,HSPA1A/HSPA1B,IDO1,IGFBP3,IL1B,KCNB1,KCNE1,KCNJ10,KCNMB2,KCNN4,KLRC1,LEPR,LTK,MC4R,MMP3,MST1,NCS1,NEUROD1,OSM,P2RX5,PAX8,PDC,PDK4,PENK,PLN,PRPH2,RASGRF1,RBP4,REN,RGS1,RIMS2,ROM1,SELE,SLC11A1,SLC17A9,SLC1A3,SLITRK3,SN…
Cell Death and Survival	3.71E-05-2.24E-03	ABCG2,ADAMTS1,ANGPT2,ANGPTL4,APOC1,ASIC2,CADM1,CARD14,CCNL2,CCR2,CD69,CD8A,CDH2,CRLF1,CRYAA/CRYAA2,CTSV,CXCL10,CXCL11,CXCL12,CXCL9,EDNRA,ELOVL4,FAIM,FAIM2,FDCSP,FGF12,FGF9,GAS1,GFAP,GNAT1,GNGT1,GNLY,GPR37,GRM2,GZMA,GZMH,HOMER1,HPGD,HSPA1A/HSPA1B,IDO1,IGFBP3,IKZF1,IL1B,KCNB1,KCNJ10,KDM4E,KLRC1,KSR2,LEPR,LHX3,LTB4R2,LTK,MMP3,MST1,NCS1,NEUROD1,OSM,PAK5,PAX8,PCDH15,PDIA2,PENK,PLA2G7,PRAP1,PTGIS,RAX,R…
Cell Cycle	5.17E-05-1.83E-03	CXCL12,HPGD,SCGB3A1,SELE,SOCS1,TF,VCAM1
Lipid Metabolism	7.58E-05-1.88E-03	AKR1C3,ANGPTL4,APOC1,CADM1,CXCL12,CYP17A1,CYP21A2,EDNRA,ELOVL4,HPGD,HSD17B3,IL1B,LEPR,OSM,PDK4,PTGIS,PVALB,SAT1,SLC1A3,SOCS1,TP73
Small Molecule Biochemistry	7.58E-05-1.88E-03	ABCG2,ADAMTS1,ADGRG6,AKR1C3,ANGPTL4,APOC1,ATP1B2,CADM1,CCL23,CCL8,CCR2,CLDN2,CTSV,CXCL10,CXCL11,CXCL12,CXCL9,CYP17A1,CYP21A2,EDNRA,ELOVL4,FRMPD1,GPR17,GPR37,GRM2,HPGD,HSD17B3,IDO1,IL1B,KCNJ10,KSR2,LEPR,LHX3,MC4R,OSM,PAX8,PDC,PDK4,PLN,PTGIS,PVALB,RBP4,REN,RIMS2,SAT1,SLC11A1,SLC14A1,SLC1A3,SLCO1B3,SNX10,SOCS1,TAS1R3,TDO2,TF,TNFRSF25,TP73
Cell Signaling	8.95E-05-1.65E-03	ADGRG6,ANGPT2,ANGPTL4,CCL8,CD8A,CXCL10,CXCL11,CXCL12,CXCL9,EDNRA,FRMPD1,GNAT1,GPR17,GPR37,IL1B,LEPR,LIME1,LTB4R2,MARCO,MC4R,NCS1,OSM,RBP4,RGS1,SELE,SLC17A9,TAS1R3,TP73,VCAM1,WIF1
Nucleic Acid Metabolism	8.95E-05-1.65E-03	ABCG2,ADGRG6,ANGPTL4,CXCL10,CXCL11,CXCL12,CXCL9,EDNRA,FRMPD1,GPR17,GPR37,IL1B,LEPR,MARCO,MC4R,PDK4,RBP4,RGS1,SAT1,SLCO1B3,TAS1R3,TP73
Vitamin and Mineral Metabolism	9.54E-05-1.31E-03	ANGPT2,CCL8,CD8A,CXCL10,CXCL11,CXCL12,CXCL9,CYP17A1,CYP21A2,EDNRA,GNAT1,HSD17B3,IL1B,LIME1,LTB4R2,NCS1,OSM,RGS1,SELE,SLC17A9,TP73,VCAM1,WIF1
Energy Production	1.93E-04-8.38E-04	IDO1,IL1B,KSR2,PDK4,PTGIS,SAT1,TDO2
Post-Translational Modification	1.93E-04-1.93E-04	IDO1,TDO2
Drug Metabolism	5.73E-04-1.88E-03	CTSV,CYP17A1,CYP21A2,HPGD,IL1B,LHX3,MC4R,PAX8
Carbohydrate Metabolism	8.38E-04-8.38E-04	IL1B,KSR2,PDK4,PTGIS,SAT1
Free Radical Scavenging	1.31E-03-1.95E-03	ABCG2,ANGPT2,CCR2,CRYAA/CRYAA2,CXCL12,CXCL9,GZMA,GZMH,HP,IL1B,IL4I1,LEPR,LTB4R2,PDIA2,REN,SAT1,SELE,SOCS1,TF,TP73,VCAM1

## Sheet: Physiological System Developmen
Category	p-value	Molecules
Nervous System Development and Function	7.04E-14-1.88E-03	ADGRG6,ANGPTL4,ASIC2,ATP1B2,CADM1,CCR2,CDH2,CNTN5,CNTNAP2,CPLX4,CRYAA/CRYAA2,CTSV,CXCL10,CXCL12,CXCL9,DLGAP2,EDNRA,ELOVL4,FAIM2,FGF12,FGF9,GAS1,GFAP,GLDN,GNAT1,GNAT2,GNGT1,GPR17,GPR37,GPR88,GRIA4,GRM2,GUCY2F,HOMER1,HSF4,IKZF1,IL1B,KCNB1,KCNE1,KCNJ10,KCNMB2,LEPR,LHX3,LHX6,MAP2,MC4R,MMP3,MYO3B,NCS1,NEUROD1,NYAP2,OSM,P2RX5,PAK5,PAX8,PCDH15,PDC,PENK,PRPH2,PVALB,RASGRF1,RAX,RBP4,RCVRN,RGS9,RHO,RIMS2,R…
Embryonic Development	1.01E-12-2.06E-03	ANGPTL4,ATP1B2,BNC2,CCR2,CDH2,CNTNAP2,CPLX4,CRISPLD2,CRYAA/CRYAA2,CTHRC1,CXCL12,EDNRA,ELOVL4,FAIM2,FGF9,GABRQ,GAS1,GNAT1,GNAT2,GNGT1,GPR17,GUCY2F,HSF4,IKZF1,LHX3,LHX6,MAP2,MYO3B,NEUROD1,PAX8,PCDH15,PRPH2,RAX,RBP4,RHO,ROM1,RP1,RP1L1,RS1,SAG,SAMD7,SLC1A3,SLC24A1,SMOC1,SOSTDC1,SRRM4,SV2B,TAL2,TBC1D32,TBX1,TDO2,TP73,VCAM1,VSX2,ZIC5
Organ Development	1.01E-12-1.86E-03	ANGPT2,ANGPTL4,ATP1B2,BNC2,CCR2,CPLX4,CRYAA/CRYAA2,CTHRC1,CXCL10,CXCL12,CXCL9,ELOVL4,FGF9,GAS1,GNAT1,GNAT2,GNGT1,GUCY2F,HSF4,IL1B,LHX3,MAK,MAP2,MST1,MYO3B,NEUROD1,PAX8,PCDH15,PDE6A,PRPH2,RAX,RBP4,RHO,ROM1,RP1,RP1L1,RS1,SAG,SAMD7,SLC1A3,SLC24A1,SMOC1,SRRM4,SV2B,TBC1D32,TBX1,VCAM1,VSX2
Organ Morphology	1.01E-12-1.69E-03	ADAMTS1,ANGPT2,ANGPTL4,APOD,ASIC2,ATP1B2,CADM1,CCR2,CNTNAP2,CPLX4,CRYAA/CRYAA2,CTSV,CXCL12,CYP21A2,ELOVL4,FAIM2,FGF9,GAS1,GFAP,GNAT1,GPR37,GUCY2F,HSF4,IGFBP3,IKZF1,IL1B,LEPR,LHX3,LHX6,MAP2,NEUROD1,NYAP2,PAX8,PENK,PRPH2,PTGIS,PVALB,RASGRF1,RAX,RBP4,REN,RHO,RIMS2,ROM1,RP1,RP1L1,RS1,SAG,SAMD7,SLC1A3,SLC24A1,SNAP25,SOCS1,SV2B,TBX1,TP73,VSX2,ZIC5
Organismal Development	1.01E-12-2.37E-03	ADAMTS1,ANGPTL4,APOC1,APOD,ASIC2,ATP1B2,BNC2,CCR2,CDH2,CNTNAP2,CPLX4,CRISPLD2,CRYAA/CRYAA2,CTHRC1,CTSV,CXCL12,EDNRA,ELOVL4,FAIM2,FGF9,GABRQ,GAS1,GBP5,GFAP,GNAT1,GNAT2,GNGT1,GNLY,GPR17,GPR37,GUCY2F,HSF4,HSPA1A/HSPA1B,IDO1,IGFBP3,IKZF1,IL1B,KCNJ10,KCNN4,LEPR,LHX3,LHX6,MAP2,MC4R,MYO3B,NEUROD1,NYAP2,OSM,PAX8,PCDH15,PENK,PRPH2,PTGIS,PVALB,RASGRF1,RAX,RBP4,REN,RHO,ROM1,RP1,RP1L1,RS1,SAG,SAMD7,SAT1,SELE…
Tissue Development	1.01E-12-1.88E-03	ACAN,ADAMTS1,ADAMTS5,ANGPT2,ANGPTL4,ATP1B2,BNC2,CCR2,CDH2,CPLX4,CRYAA/CRYAA2,CTHRC1,CXCL10,CXCL12,EDNRA,EGFL6,ELOVL4,FGF9,GAS1,GNAT1,GNAT2,GNGT1,GUCY2F,HSF4,IGFBP3,IL1B,LEPR,MAK,MAP2,MMP3,MST1,MYO3B,NEUROD1,OSM,PAX8,PCDH15,PDE6A,PRPH2,RAX,RBP4,RHO,ROM1,RP1,RP1L1,RS1,SAG,SAMD7,SLC14A1,SLC1A3,SLC24A1,SMOC1,SRRM4,SV2B,TBC1D32,TBX1,TNFRSF25,TNFSF15,TP73,VCAM1,VSX2
Tissue Morphology	1.01E-12-2.19E-03	ABCG2,ACAN,ADAMTS1,ADAMTS5,ADGRG6,ANGPT2,APOD,ATP1B2,CADM1,CALHM6,CCR2,CD69,CD8A,CDH2,CLEC4E,CNTN5,CNTNAP2,CPLX4,CRLF1,CTSV,CXCL10,CXCL12,DLGAP2,EDNRA,EGFL6,ELOVL4,FAIM2,FGF9,GAS1,GFAP,GLDN,GNAT1,GNGT1,GNLY,GPR37,GUCY2F,HOMER1,IDO1,IGFBP3,IKZF1,IL1B,KCNJ10,KLRC1,LEPR,LHX3,LHX6,MAK,MAP2,MC4R,MMP3,MST1,NCS1,NEUROD1,NYAP2,OSM,P2RX5,PAK5,PAX8,PCDH15,PCLO,PDK4,PENK,PRPH2,PVALB,RASGRF1,REN,RGS1,RHO,RIM…
Visual System Development and Function	1.01E-12-1.69E-03	ANGPTL4,ASIC2,ATP1B2,CCR2,CNGB1,CPLX4,CRYAA/CRYAA2,CXCL12,ELOVL4,FGF9,GAS1,GFAP,GNAT1,GNAT2,GNGT1,GUCY2F,HSF4,IMPG2,KCNJ10,MAK,NEUROD1,NYX,PCDH15,PDC,PDE6A,PRPH2,RAX,RBP4,RCVRN,RGS9,RHO,ROM1,RP1,RP1L1,RS1,SAG,SAMD7,SLC1A3,SLC24A1,SMOC1,SV2B,TBC1D32,VCAM1,VSX2
Hematological System Development and Function	1.82E-10-2.25E-03	ADGRG6,ANGPT2,CADM1,CCL23,CCL8,CCR2,CD69,CD8A,CLEC4E,CRYAA/CRYAA2,CTSV,CXCL10,CXCL11,CXCL12,CXCL9,EDNRA,ERAP2,FGF9,GBP5,GFAP,GNLY,GZMA,HP,HSPA1A/HSPA1B,IDO1,IGFBP3,IL1B,IL4I1,KCNN4,KLRC1,LEPR,LTK,MARCO,MC4R,MST1,OSM,PDC,PDK4,PENK,PLA2G7,PLN,PRAP1,PTGIS,RBP4,REN,RGS1,SAG,SELE,SLAMF7,SLC11A1,SLC17A9,SOCS1,TNFRSF13B,TNFRSF25,TNFSF15,USP17L2 (includes others),VCAM1,VENTX
Immune Cell Trafficking	1.82E-10-2.19E-03	ADGRG6,ANGPT2,ATP1B2,CADM1,CCL23,CCL8,CCR2,CD69,CD8A,CEACAM8,CLEC4E,CRYAA/CRYAA2,CTSV,CXCL10,CXCL11,CXCL12,CXCL9,EDNRA,GFAP,GNLY,GZMA,HP,HSPA1A/HSPA1B,IDO1,IGFBP3,IGHV1OR15-1,IL1B,KCNN4,KLRC1,LTK,MARCO,MC4R,MST1,OSM,PDK4,PENK,PLA2G7,PPIL2,PRAP1,RBP4,REN,RGS1,SAG,SELE,SLC11A1,SLC17A9,SOCS1,TNFRSF13B,TNFSF15,VCAM1
Hematopoiesis	5.71E-07-2.06E-03	CCL8,CCR2,CXCL10,CXCL12,CXCL9,RGS1,SELE,VCAM1
Cell-mediated Immune Response	3.45E-06-5.73E-04	CCL23,CCL8,CCR2,CD69,CD8A,CTSV,CXCL10,CXCL11,CXCL12,CXCL9,GNLY,IL1B,KCNN4,LTK,OSM,REN,RGS1,SELE,SOCS1,VCAM1
Humoral Immune Response	4.38E-06-1.14E-03	CCL8,CCR2,CXCL12,RGS1
Lymphoid Tissue Structure and Development	4.38E-06-2.25E-03	CCL23,CCL8,CCR2,CD69,CXCL10,CXCL11,CXCL12,CXCL9,GNLY,IL1B,IL4I1,OSM,RGS1,SLAMF7,SOCS1,TNFRSF13B,TNFSF15,VCAM1
Cardiovascular System Development and Function	6.59E-06-2.15E-03	ANGPT2,ANGPTL4,CDH2,CXCL10,CXCL11,CXCL12,CXCL9,EDNRA,ERAP2,GBP5,GFAP,HPGD,IDO1,IGFBP3,IL1B,KCNN4,LEPR,LTK,PAX8,PDC,PLA2G7,PLN,PTGIS,RBP4,REN,SELE,SNAP25,TBX1,TNFRSF25,TP73,VCAM1
Connective Tissue Development and Function	2.38E-05-2.19E-03	ACAN,ADAMTS5,IL1B,LEPR,MC4R,MMP3,OSM,TF
Organismal Survival	5.17E-05-1.37E-03	ABCG2,ANGPT2,CADM1,CCR2,CD8A,CXCL10,CXCL11,CXCL12,CXCL9,GZMA,HP,HSPA1A/HSPA1B,IDO1,IKZF1,IL1B,LEPR,LTK,MARCO,PCLO,PTGIS,REN,RTL1,SELE,SLC11A1,SLC14A1,SNAP25,SOCS1,SOSTDC1,TNFRSF25,TP73,WFDC2
Renal and Urological System Development and Function	1.21E-04-1.88E-03	ADAMTS1,ANGPT2,CTSV,CXCL10,CXCL9,IL1B,MST1,PTGIS,REN,TF
Endocrine System Development and Function	1.74E-04-1.71E-03	AKR1C3,ANGPT2,CADM1,CTSV,CYP17A1,CYP21A2,HSD17B3,IKZF1,IL1B,LEPR,LHX3,MC4R,NEUROD1,PAX8,RASGRF1,RIMS2
Behavior	3.34E-04-1.62E-03	CCR2,CNTNAP2,CXCL12,DLGAP2,FGF12,FGF9,GPR37,GPR88,GRM2,HOMER1,HSPA1A/HSPA1B,IL1B,KCNJ10,LEPR,MAP2,MC4R,PAK5,PCDH15,PENK,RASGRF1,REN,RIMS2,SLC1A3,SNAP25,TNFRSF25
Reproductive System Development and Function	5.73E-04-5.73E-04	OSM,TF
Skeletal and Muscular System Development and Function	5.83E-04-1.88E-03	ANGPT2,CCR2,CTSV,CXCL12,FGF9,IL1B,OSM
Auditory and Vestibular System Development and Function	1.14E-03-1.14E-03	ASIC2,CNTN5,KCNE1,KCNJ10,MYO3B,PCDH15,SLC1A3,SRRM4,TBX1
Digestive System Development and Function	1.86E-03-1.86E-03	BNC2,MAP2,TBX1
