# Supplementary material for: Identification of Key Genes and Pathways Associated with Age-Related Macular Degeneration
Source: J Ophthalmol. 2020 Aug 21;2020:2714746. doi: 10.1155/2020/2714746 (PMC7456487; doi:10.1155/2020/2714746)
Supplement: Supplementary Materials — Supplementary Table 1: the summary of clinical information of the normal controls and AMD patients. Supplementary Table 2: the details of clinical information of the normal controls and AMD patients. Supplementary Table 3: the detail information of the 353 DEGs identified in human RPE/choroid tissues. Supplementary Table 4: total significantly enriched biological processes associated with 353 DEGs in human RPE/choroid tissues. Supplementary Table 5: the complete list of identified pathways associated with 353 DEGs in human RPE/choroid tissues. Supplementary Table 6: the p values and Log2Ratio for each gene in top ten pathways. Supplementary Table 7: 23 predicted networks created by the identified DEGs. Supplementary Table 8: predicted significant activation increased or decreased downstream of biological processes. Supplementary Table 9: immune and inflammation molecular in the upstream regulators. Supplementary Table 10: regulator effect pathways found in RPE/choroid between normal controls and AMD patients. [file 2714746.f1.zip › 2714746.f1/S table 5.xlsx]

## Sheet: Sheet0
Ingenuity Canonical Pathways	-log(p-value)	Ratio	z-score	Molecules
Phototransduction Pathway	12.5	0.245		CNGA1,CNGB1,GNAT1,GNAT2,GNGT1,GUCY2F,OPN1LW,PDC,PDE6A,RCVRN,RGS9,RHO,SAG
Atherosclerosis Signaling	5.02	0.0806		APOC1,APOD,CCR2,CXCL12,IL1B,MMP3,PLA2G7,RBP4,SELE,VCAM1
Granulocyte Adhesion and Diapedesis	4.35	0.0615		CCL23,CCL8,CLDN2,CXCL10,CXCL11,CXCL12,CXCL9,IL1B,MMP3,SELE,VCAM1
Agranulocyte Adhesion and Diapedesis	4.08	0.0573		CCL23,CCL8,CLDN2,CXCL10,CXCL11,CXCL12,CXCL9,IL1B,MMP3,SELE,VCAM1
Pathogenesis of Multiple Sclerosis	3.68	0.333		CXCL10,CXCL11,CXCL9
Androgen Biosynthesis	3.06	0.214		AKR1C3,CYP17A1,HSD17B3
Tryptophan Degradation to 2-amino-3-carboxymuconate Semialdehyde	2.41	0.286		IDO1,TDO2
Glutamate Receptor Signaling	2.09	0.0702		GRIA4,GRM2,HOMER1,SLC1A3
FXR/RXR Activation	2.07	0.0476		APOC1,APOD,IL1B,RBP4,SLCO1B3,TF
Glucocorticoid Biosynthesis	2.01	0.182		CYP17A1,CYP21A2
Eicosanoid Signaling	1.92	0.0625		AKR1C3,LTB4R2,PLA2G7,PTGIS
Role of Macrophages, Fibroblasts and Endothelial Cells in Rheumatoid Arthritis	1.91	0.0321		CXCL12,FZD10,IL1B,MMP3,OSM,SELE,SOCS1,TRAF1,VCAM1,WIF1
NAD biosynthesis II (from tryptophan)	1.8	0.143		IDO1,TDO2
Clathrin-mediated Endocytosis Signaling	1.73	0.0363		APOC1,APOD,FGF12,FGF9,RBP4,TF,UBD
LXR/RXR Activation	1.57	0.0413	1.342	APOC1,APOD,IL1B,RBP4,TF
Synaptogenesis Signaling Pathway	1.51	0.0288	-1.414	CADM1,CDH2,CNTNAP2,CPLX4,GRIA4,GRM2,RASGRF1,SNAP25,YKT6
Putrescine Degradation III	1.47	0.0952		IL4I1,SAT1
Tryptophan Degradation III (Eukaryotic)	1.43	0.0909		IDO1,TDO2
LPS/IL-1 Mediated Inhibition of RXR Function	1.42	0.0312		APOC1,FMO3,GSTT2/GSTT2B,HMGCS2,IL1B,IL4I1,SLCO1B3
Acute Phase Response Signaling	1.4	0.0335	0	HP,IL1B,OSM,RBP4,SOCS1,TF
cAMP-mediated signaling	1.4	0.0308	-0.378	CNGA1,CNGB1,GPR17,GRM2,MC4R,P2RY14,PDE6A
GABA Receptor Signaling	1.36	0.0421		GABRQ,GPR37,KCNN4,UBD
Communication between Innate and Adaptive Immune Cells	1.35	0.0417		CD8A,CXCL10,IL1B,TNFRSF13B
Hepatic Fibrosis / Hepatic Stellate Cell Activation	1.34	0.0323		CXCL9,EDNRA,IGFBP3,IL1B,LEPR,VCAM1
IL-17A Signaling in Gastric Cells	1.33	0.08		CXCL10,CXCL11
Role of JAK family kinases in IL-6-type Cytokine Signaling	1.33	0.08		OSM,SOCS1
Synaptic Long Term Depression	1.33	0.0321	-2.449	GNAT1,GNAT2,GRIA4,GRM2,GUCY2F,PLA2G7
Neuropathic Pain Signaling In Dorsal Horn Neurons	1.28	0.0396	-1	GPR37,GRIA4,GRM2,KCNN4
Spermine and Spermidine Degradation I	1.26	0.25	#NUM!	SAT1
Melatonin Degradation II	1.26	0.25	#NUM!	IL4I1
Neuroinflammation Signaling Pathway	1.23	0.0267	0.816	CXCL10,CXCL12,GABRQ,IL1B,JMJD7-PLA2G4B,MMP3,SLC1A3,VCAM1
Gustation Pathway	1.2	0.0327	#NUM!	ASIC2,P2RX5,P2RY14,PDE6A,TAS1R3
Osteoarthritis Pathway	1.11	0.0282	0.816	ACAN,ADAMTS5,FZD10,IL1B,MMP3,RBP4
Axonal Guidance Signaling	1.1	0.0226	#NUM!	ADAM11,ADAMTS1,ADAMTS5,CXCL12,ERAP2,FZD10,GNAT1,GNAT2,MMP3,PAK5,SDCBP
Ephrin B Signaling	1.1	0.0417	#NUM!	CXCL12,GNAT1,GNAT2
UDP-N-acetyl-D-glucosamine Biosynthesis II	1.09	0.167	#NUM!	FMO3
HMGB1 Signaling	1.09	0.0303	1	IL1B,OSM,SELE,TNFSF15,VCAM1
TWEAK Signaling	1.07	0.0571	#NUM!	TNFRSF25,TRAF1
Toll-like Receptor Signaling	1.05	0.0395	#NUM!	IL1B,TRAF1,UBD
Th1 Pathway	1.04	0.0328	#NUM!	CD8A,HLA-DQA2,KLRC1,SOCS1
Th1 and Th2 Activation Pathway	1.03	0.0291	#NUM!	CD8A,HLA-DQA2,IKZF1,KLRC1,SOCS1
IL-17 Signaling	0.996	0.0375	#NUM!	CXCL10,CXCL11,MMP3
April Mediated Signaling	0.991	0.0513	#NUM!	TNFRSF13B,TRAF1
RhoGDI Signaling	0.971	0.0278	#NUM!	ARHGAP8/PRR5-ARHGAP8,CDH2,GNAT1,GNAT2,PAK5
Ephrin Receptor Signaling	0.971	0.0278	-1.342	CXCL12,GNAT1,GNAT2,PAK5,SDCBP
B Cell Activating Factor Signaling	0.955	0.0488	#NUM!	TNFRSF13B,TRAF1
Estrogen Biosynthesis	0.955	0.0488	#NUM!	AKR1C3,HSD17B3
IL-12 Signaling and Production in Macrophages	0.947	0.0303	#NUM!	APOC1,APOD,MST1,RBP4
Huntington's Disease Signaling	0.943	0.0253	#NUM!	HSPA1A/HSPA1B,NEUROD1,PENK,SNAP25,UBD,YKT6
Prostanoid Biosynthesis	0.928	0.111	#NUM!	PTGIS
Endothelin-1 Signaling	0.924	0.0269	-1.342	EDNRA,GNAT1,GNAT2,GUCY2F,PLA2G7
Oncostatin M Signaling	0.921	0.0465	#NUM!	MMP3,OSM
Role of Hypercytokinemia/hyperchemokinemia in the Pathogenesis of Influenza	0.921	0.0465	#NUM!	CXCL10,IL1B
Role of IL-17F in Allergic Inflammatory Airway Diseases	0.886	0.0444	#NUM!	CXCL10,IL1B
Ketogenesis	0.883	0.1	#NUM!	HMGCS2
Mineralocorticoid Biosynthesis	0.883	0.1	#NUM!	CYP21A2
Leukocyte Extravasation Signaling	0.845	0.0253	0	ARHGAP8/PRR5-ARHGAP8,CLDN2,CXCL12,MMP3,VCAM1
Primary Immunodeficiency Signaling	0.815	0.04	#NUM!	CD8A,TNFRSF13B
Bladder Cancer Signaling	0.815	0.0309	#NUM!	FGF12,FGF9,MMP3
Relaxin Signaling	0.812	0.0268	#NUM!	GNAT1,GNAT2,GUCY2F,PDE6A
Mevalonate Pathway I	0.777	0.0769	#NUM!	HMGCS2
Bile Acid Biosynthesis, Neutral Pathway	0.777	0.0769	#NUM!	AKR1C3
Lymphotoxin β Receptor Signaling	0.775	0.0377	#NUM!	TRAF1,VCAM1
Phenylalanine Degradation IV (Mammalian, via Side Chain)	0.75	0.0714	#NUM!	IL4I1
Aldosterone Signaling in Epithelial Cells	0.747	0.0253	#NUM!	ASIC2,CRYAA/CRYAA2,DNAJB7,HSPA1A/HSPA1B
eNOS Signaling	0.742	0.0252	#NUM!	CNGA1,CNGB1,HSPA1A/HSPA1B,NOSTRIN
Unfolded protein response	0.738	0.0357	#NUM!	HSPA1A/HSPA1B,PDIA2
Gαs Signaling	0.728	0.028	#NUM!	CNGA1,CNGB1,MC4R
Role of Osteoblasts, Osteoclasts and Chondrocytes in Rheumatoid Arthritis	0.714	0.0227	#NUM!	ADAMTS5,FZD10,IL1B,MMP3,WIF1
MSP-RON Signaling Pathway	0.714	0.0345	#NUM!	CCR2,MST1
Sperm Motility	0.71	0.0226	#NUM!	CNGA1,CNGB1,LTK,PLA2G7,SLC9A5
Tec Kinase Signaling	0.71	0.0244	#NUM!	GNAT1,GNAT2,PAK5,TNFRSF25
Parkinson's Signaling	0.697	0.0625	#NUM!	GPR37
CXCR4 Signaling	0.69	0.024	#NUM!	CXCL12,GNAT1,GNAT2,PAK5
PCP pathway	0.682	0.0328	#NUM!	CTHRC1,FZD10
Superpathway of Geranylgeranyldiphosphate Biosynthesis I (via Mevalonate)	0.674	0.0588	#NUM!	HMGCS2
Wnt/Ca+ pathway	0.672	0.0323	#NUM!	FZD10,PDE6A
Wnt/β-catenin Signaling	0.656	0.0231	#NUM!	CDH2,FZD10,UBD,WIF1
Differential Regulation of Cytokine Production in Macrophages and T Helper Cells by IL-17A and IL-17F	0.652	0.0556	#NUM!	IL1B
Methylglyoxal Degradation III	0.652	0.0556	#NUM!	AKR1C3
FAT10 Signaling Pathway	0.652	0.0556	#NUM!	UBD
PXR/RXR Activation	0.64	0.0308	#NUM!	HMGCS2,SLCO1B3
Pyridoxal 5'-phosphate Salvage Pathway	0.64	0.0308	#NUM!	MAK,PAK5
Regulation of Cellular Mechanics by Calpain Protease	0.631	0.0303	#NUM!	CNGA1,CNGB1
Cardiac Hypertrophy Signaling (Enhanced)	0.625	0.0185	0	EDNRA,FGF12,FGF9,FZD10,IL1B,OSM,PDE6A,PLN,TNFSF15
Granzyme A Signaling	0.613	0.05	#NUM!	GZMA
The Visual Cycle	0.613	0.05	#NUM!	AKR1C3
Inflammasome pathway	0.613	0.05	#NUM!	IL1B
Signaling by Rho Family GTPases	0.6	0.0206	#NUM!	CDH2,GFAP,GNAT1,GNAT2,PAK5
Gαi Signaling	0.599	0.024	#NUM!	GPR17,GRM2,P2RY14
Hepatic Cholestasis	0.595	0.0217	#NUM!	IL1B,OSM,SLCO1B3,TNFSF15
Maturity Onset Diabetes of Young (MODY) Signaling	0.593	0.0476	#NUM!	NEUROD1
Growth Hormone Signaling	0.585	0.0282	#NUM!	IGFBP3,SOCS1
Polyamine Regulation in Colon Cancer	0.577	0.0455	#NUM!	SAT1
Cellular Effects of Sildenafil (Viagra)	0.561	0.0229	#NUM!	GPR37,GUCY2F,KCNN4
Differential Regulation of Cytokine Production in Intestinal Epithelial Cells by IL-17A and IL-17F	0.559	0.0435	#NUM!	IL1B
Apelin Cardiac Fibroblast Signaling Pathway	0.559	0.0435	#NUM!	ANGPT2
Angiopoietin Signaling	0.553	0.0267	#NUM!	ANGPT2,PAK5
Regulation of the Epithelial-Mesenchymal Transition Pathway	0.55	0.0207	#NUM!	CDH2,FGF12,FGF9,FZD10
Role of JAK1, JAK2 and TYK2 in Interferon Signaling	0.544	0.0417	#NUM!	SOCS1
Glutathione Redox Reactions I	0.544	0.0417	#NUM!	GSTT2/GSTT2B
Dopamine Receptor Signaling	0.536	0.026	#NUM!	IL4I1,NCS1
Adrenomedullin signaling pathway	0.532	0.0203	0	GPR37,GUCY2F,IL1B,KCNN4
VDR/RXR Activation	0.529	0.0256	#NUM!	CXCL10,IGFBP3
Role of MAPK Signaling in the Pathogenesis of Influenza	0.529	0.0256	#NUM!	CXCL10,PLA2G7
Tryptophan Degradation X (Mammalian, via Tryptamine)	0.529	0.04	#NUM!	IL4I1
Iron homeostasis signaling pathway	0.526	0.0219	#NUM!	HP,SLC11A1,TF
Ovarian Cancer Signaling	0.516	0.0216	#NUM!	EDNRA,FGF9,FZD10
Glycolysis I	0.516	0.0385	#NUM!	PGAM4
Gluconeogenesis I	0.516	0.0385	#NUM!	PGAM4
Renal Cell Carcinoma Signaling	0.514	0.025	#NUM!	PAK5,UBD
Aryl Hydrocarbon Receptor Signaling	0.495	0.021	#NUM!	GSTT2/GSTT2B,IL1B,TP73
CREB Signaling in Neurons	0.488	0.0193	#NUM!	GNAT1,GNAT2,GRIA4,GRM2
Superpathway of Cholesterol Biosynthesis	0.488	0.0357	#NUM!	HMGCS2
Glucocorticoid Receptor Signaling	0.487	0.0179	#NUM!	HSPA1A/HSPA1B,IL1B,KRT15,KRT86,SELE,VCAM1
G-Protein Coupled Receptor Signaling	0.487	0.0185	#NUM!	GPR17,GRM2,MC4R,P2RY14,PDE6A
TR/RXR Activation	0.485	0.0238	#NUM!	AKR1C3,HP
FGF Signaling	0.485	0.0238	#NUM!	FGF12,FGF9
TNFR2 Signaling	0.465	0.0333	#NUM!	TRAF1
Dopamine Degradation	0.465	0.0333	#NUM!	IL4I1
Phagosome Maturation	0.46	0.02	#NUM!	CTSV,SNAP25,YKT6
Altered T Cell and B Cell Signaling in Rheumatoid Arthritis	0.447	0.0222	#NUM!	IL1B,TNFRSF13B
4-1BB Signaling in T Lymphocytes	0.442	0.0312	#NUM!	TRAF1
Glutathione-mediated Detoxification	0.442	0.0312	#NUM!	GSTT2/GSTT2B
Role of Pattern Recognition Receptors in Recognition of Bacteria and Viruses	0.441	0.0195	#NUM!	IL1B,OSM,TNFSF15
IL-1 Signaling	0.441	0.022	#NUM!	GNAT1,GNAT2
Death Receptor Signaling	0.441	0.022	#NUM!	TNFRSF25,TNFSF15
MIF-mediated Glucocorticoid Regulation	0.421	0.0294	#NUM!	JMJD7-PLA2G4B
Role of JAK2 in Hormone-like Cytokine Signaling	0.421	0.0294	#NUM!	SOCS1
Retinoate Biosynthesis I	0.421	0.0294	#NUM!	AKR1C3
Noradrenaline and Adrenaline Degradation	0.411	0.0286	#NUM!	IL4I1
Salvage Pathways of Pyrimidine Ribonucleotides	0.407	0.0206	#NUM!	MAK,PAK5
Interferon Signaling	0.402	0.0278	#NUM!	SOCS1
Nitric Oxide Signaling in the Cardiovascular System	0.397	0.0202	#NUM!	GUCY2F,PLN
Apelin Cardiomyocyte Signaling Pathway	0.397	0.0202	#NUM!	PLN,SLC9A5
Docosahexaenoic Acid (DHA) Signaling	0.384	0.0263	#NUM!	IL1B
Tight Junction Signaling	0.382	0.0179	#NUM!	CLDN2,SNAP25,YKT6
Inhibition of Matrix Metalloproteases	0.376	0.0256	#NUM!	MMP3
Antigen Presentation Pathway	0.376	0.0256	#NUM!	HLA-DQA2
IGF-1 Signaling	0.371	0.0192	#NUM!	IGFBP3,SOCS1
Antioxidant Action of Vitamin C	0.357	0.0187	#NUM!	PLA2G7,SLC2A5
MIF Regulation of Innate Immunity	0.352	0.0238	#NUM!	JMJD7-PLA2G4B
tRNA Splicing	0.352	0.0238	#NUM!	PDE6A
Retinol Biosynthesis	0.352	0.0238	#NUM!	AKR1C3
Serotonin Receptor Signaling	0.344	0.0233	#NUM!	IL4I1
BAG2 Signaling Pathway	0.344	0.0233	#NUM!	HSPA1A/HSPA1B
Type I Diabetes Mellitus Signaling	0.338	0.018	#NUM!	IL1B,SOCS1
IL-23 Signaling Pathway	0.337	0.0227	#NUM!	IL1B
Role of NFAT in Regulation of the Immune Response	0.335	0.0166	#NUM!	FCGR1B,GNAT1,GNAT2
HIF1α Signaling	0.33	0.0177	#NUM!	MMP3,SLC2A5
Dendritic Cell Maturation	0.329	0.0164	#NUM!	FCGR1B,IL1B,LEPR
FAT10 Cancer Signaling Pathway	0.323	0.0217	#NUM!	UBD
Neuroprotective Role of THOP1 in Alzheimer's Disease	0.318	0.0172	#NUM!	GZMA,PRSS50
Production of Nitric Oxide and Reactive Oxygen Species in Macrophages	0.312	0.016	#NUM!	APOC1,APOD,RBP4
Renin-Angiotensin Signaling	0.31	0.0169	#NUM!	PAK5,REN
Graft-versus-Host Disease Signaling	0.31	0.0208	#NUM!	IL1B
p38 MAPK Signaling	0.31	0.0169	#NUM!	IL1B,JMJD7-PLA2G4B
Natural Killer Cell Signaling	0.305	0.0168	#NUM!	KLRC1,PAK5
Hematopoiesis from Pluripotent Stem Cells	0.304	0.0204	#NUM!	CD8A
Role of Tissue Factor in Cancer	0.302	0.0167	#NUM!	IL1B,PDIA2
TNFR1 Signaling	0.298	0.02	#NUM!	PAK5
RAR Activation	0.294	0.0155	#NUM!	AKR1C3,IGFBP3,RBP4
G Beta Gamma Signaling	0.294	0.0164	#NUM!	GNAT1,GNAT2
Thyroid Cancer Signaling	0.292	0.0196	#NUM!	CXCL12
CCR3 Signaling in Eosinophils	0.287	0.0161	#NUM!	JMJD7-PLA2G4B,PAK5
IL-6 Signaling	0.283	0.016	#NUM!	IL1B,SOCS1
Phagosome Formation	0.283	0.016	#NUM!	FCGR1B,MARCO
Protein Ubiquitination Pathway	0.277	0.0147	#NUM!	CRYAA/CRYAA2,DNAJB7,HSPA1A/HSPA1B,UBD
14-3-3-mediated Signaling	0.277	0.0157	#NUM!	GFAP,TP73
Role of Cytokines in Mediating Communication between Immune Cells	0.275	0.0185	#NUM!	IL1B
Transcriptional Regulatory Network in Embryonic Stem Cells	0.275	0.0185	#NUM!	MEIS1
Systemic Lupus Erythematosus In B Cell Signaling Pathway	0.272	0.0145	0	IL1B,OSM,TNFSF15,TRAF1
Synaptic Long Term Potentiation	0.269	0.0155	#NUM!	GRIA4,GRM2
Cancer Drug Resistance By Drug Efflux	0.254	0.0172	#NUM!	ABCG2
STAT3 Pathway	0.25	0.0148	#NUM!	IL1B,SOCS1
Androgen Signaling	0.246	0.0147	#NUM!	GNAT1,GNAT2
Xenobiotic Metabolism Signaling	0.246	0.0139	#NUM!	FMO3,GSTT2/GSTT2B,IL1B,IL4I1
Semaphorin Signaling in Neurons	0.245	0.0167	#NUM!	PAK5
Th2 Pathway	0.244	0.0146	#NUM!	HLA-DQA2,IKZF1
Induction of Apoptosis by HIV1	0.24	0.0164	#NUM!	TRAF1
Phospholipases	0.24	0.0164	#NUM!	PLA2G7
IL-2 Signaling	0.24	0.0164	#NUM!	SOCS1
Autophagy	0.24	0.0164	#NUM!	CTSV
Cardiac β-adrenergic Signaling	0.235	0.0143	#NUM!	PDE6A,PLN
CD40 Signaling	0.223	0.0154	#NUM!	TRAF1
Nicotine Degradation II	0.223	0.0154	#NUM!	FMO3
Superpathway of Melatonin Degradation	0.223	0.0154	#NUM!	IL4I1
Serotonin Degradation	0.215	0.0149	#NUM!	IL4I1
IL-10 Signaling	0.208	0.0145	#NUM!	IL1B
Role of JAK1 and JAK3 in γc Cytokine Signaling	0.208	0.0145	#NUM!	SOCS1
SPINK1 General Cancer Pathway	0.208	0.0145	#NUM!	GZMA
IL-15 Signaling	0.2	0.0141	#NUM!	VCAM1
Small Cell Lung Cancer Signaling	0.2	0.0141	#NUM!	TRAF1
Amyotrophic Lateral Sclerosis Signaling	0	0.0103	#NUM!	GRIA4
Fc Epsilon RI Signaling	0	0.00855	#NUM!	JMJD7-PLA2G4B
Actin Cytoskeleton Signaling	0	0.0137	#NUM!	FGF12,FGF9,PAK5
NRF2-mediated Oxidative Stress Response	0	0.0105	#NUM!	DNAJB7,GSTT2/GSTT2B
PPARα/RXRα Activation	0	0.00526	#NUM!	IL1B
p53 Signaling	0	0.0102	#NUM!	TP73
Regulation of Actin-based Motility by Rho	0	0.0106	#NUM!	PAK5
Erythropoietin Signaling	0	0.0132	#NUM!	SOCS1
IL-8 Signaling	0	0.0101	#NUM!	ANGPT2,VCAM1
TREM1 Signaling	0	0.0133	#NUM!	IL1B
CTLA4 Signaling in Cytotoxic T Lymphocytes	0	0.0112	#NUM!	CD8A
IL-15 Production	0	0.00826	#NUM!	LTK
Factors Promoting Cardiogenesis in Vertebrates	0	0.0108	#NUM!	FZD10
Agrin Interactions at Neuromuscular Junction	0	0.0128	#NUM!	PAK5
Thrombin Signaling	0	0.00962	#NUM!	GNAT1,GNAT2
Cardiac Hypertrophy Signaling	0	0.0125	#NUM!	ELSPBP1,GNAT1,GNAT2
Molecular Mechanisms of Cancer	0	0.0128	#NUM!	FZD10,GNAT1,GNAT2,PAK5,RASGRF1
Corticotropin Releasing Hormone Signaling	0	0.0069	#NUM!	GUCY2F
GNRH Signaling	0	0.00578	#NUM!	PAK5
Cholecystokinin/Gastrin-mediated Signaling	0	0.0084	#NUM!	IL1B
Human Embryonic Stem Cell Pluripotency	0	0.00741	#NUM!	FZD10
ATM Signaling	0	0.0103	#NUM!	TP73
Antiproliferative Role of Somatostatin Receptor 2	0	0.013	#NUM!	GUCY2F
Germ Cell-Sertoli Cell Junction Signaling	0	0.0116	#NUM!	CDH2,PAK5
Role of NANOG in Mammalian Embryonic Stem Cell Pluripotency	0	0.0084	#NUM!	FZD10
Prolactin Signaling	0	0.0123	#NUM!	SOCS1
Basal Cell Carcinoma Signaling	0	0.0137	#NUM!	FZD10
Allograft Rejection Signaling	0	0.0116	#NUM!	HLA-DQA2
Type II Diabetes Mellitus Signaling	0	0.00704	#NUM!	SOCS1
Gα12/13 Signaling	0	0.00769	#NUM!	CDH2
Colorectal Cancer Metastasis Signaling	0	0.00791	#NUM!	FZD10,MMP3
mTOR Signaling	0	0.00476	#NUM!	ARHGAP8/PRR5-ARHGAP8
Crosstalk between Dendritic Cells and Natural Killer Cells	0	0.0112	#NUM!	CD69
Systemic Lupus Erythematosus Signaling	0	0.0087	#NUM!	FCGR1B,IL1B
Cdc42 Signaling	0	0.00599	#NUM!	HLA-DQA2
FAK Signaling	0	0.0105	#NUM!	PAK5
PAK Signaling	0	0.0103	#NUM!	PAK5
Hereditary Breast Cancer Signaling	0	0.00714	#NUM!	UBD
Rac Signaling	0	0.00901	#NUM!	PAK5
RhoA Signaling	0	0.00813	#NUM!	ARHGAP8/PRR5-ARHGAP8
Phospholipase C Signaling	0	0.00389	#NUM!	JMJD7-PLA2G4B
Protein Kinase A Signaling	0	0.0125	#NUM!	CNGA1,CNGB1,PDE6A,PLN,RHO
Estrogen-Dependent Breast Cancer Signaling	0	0.0135	#NUM!	HSD17B3
Leptin Signaling in Obesity	0	0.0135	#NUM!	LEPR
Glioblastoma Multiforme Signaling	0	0.00606	#NUM!	FZD10
Role of Wnt/GSK-3β Signaling in the Pathogenesis of Influenza	0	0.0128	#NUM!	FZD10
OX40 Signaling Pathway	0	0.0111	#NUM!	HLA-DQA2
Dopamine-DARPP32 Feedback in cAMP Signaling	0	0.00613	#NUM!	KCNJ10
Paxillin Signaling	0	0.00917	#NUM!	PAK5
Sertoli Cell-Sertoli Cell Junction Signaling	0	0.00538	#NUM!	CLDN2
Gap Junction Signaling	0	0.0101	#NUM!	GRIA4,GUCY2F
Mouse Embryonic Stem Cell Pluripotency	0	0.00971	#NUM!	FZD10
VEGF Family Ligand-Receptor Interactions	0	0.0119	#NUM!	JMJD7-PLA2G4B
ErbB Signaling	0	0.0106	#NUM!	PAK5
D-myo-inositol-5-phosphate Metabolism	0	0.00641	#NUM!	PGAM4
D-myo-inositol (1,4,5,6)-Tetrakisphosphate Biosynthesis	0	0.00709	#NUM!	PGAM4
Superpathway of Inositol Phosphate Compounds	0	0.00505	#NUM!	PGAM4
D-myo-inositol (3,4,5,6)-tetrakisphosphate Biosynthesis	0	0.00709	#NUM!	PGAM4
3-phosphoinositide Degradation	0	0.00645	#NUM!	PGAM4
3-phosphoinositide Biosynthesis	0	0.00606	#NUM!	PGAM4
Epithelial Adherens Junction Signaling	0	0.00654	#NUM!	CDH2
Adipogenesis pathway	0	0.00746	#NUM!	FZD10
HIPPO signaling	0	0.0118	#NUM!	MST1
ERK/MAPK Signaling	0	0.0104	#NUM!	JMJD7-PLA2G4B,PAK5
JAK/Stat Signaling	0	0.0125	#NUM!	SOCS1
IL-4 Signaling	0	0.0118	#NUM!	SOCS1
Insulin Receptor Signaling	0	0.00719	#NUM!	ASIC2
Chemokine Signaling	0	0.0125	#NUM!	CXCL12
Integrin Signaling	0	0.00467	#NUM!	PAK5
PPAR Signaling	0	0.00962	#NUM!	IL1B
NF-κB Signaling	0	0.00559	#NUM!	IL1B
T Cell Receptor Signaling	0	0.00952	#NUM!	CD8A
BMP signaling pathway	0	0.0118	#NUM!	SOSTDC1
GPCR-Mediated Nutrient Sensing in Enteroendocrine Cells	0	0.00893	#NUM!	TAS1R3
PD-1, PD-L1 cancer immunotherapy pathway	0	0.00943	#NUM!	HLA-DQA2
IL-7 Signaling Pathway	0	0.0128	#NUM!	SOCS1
Sirtuin Signaling Pathway	0	0.0103	#NUM!	HMGCS2,PGAM4,TP73
Opioid Signaling Pathway	0	0.012	#NUM!	PENK,RGS1,RGS9
Th17 Activation Pathway	0	0.011	#NUM!	IL1B
Endocannabinoid Neuronal Synapse Pathway	0	0.00781	#NUM!	GRIA4
Apelin Adipocyte Signaling Pathway	0	0.0123	#NUM!	GSTT2/GSTT2B
Apelin Endothelial Signaling Pathway	0	0.0087	#NUM!	VCAM1
T Cell Exhaustion Signaling Pathway	0	0.00571	#NUM!	HLA-DQA2
Systemic Lupus Erythematosus In T Cell Signaling Pathway	0	0.00599	#NUM!	HLA-DQA2,LEPR
White Adipose Tissue Browning Pathway	0	0.00775	#NUM!	ANGPT2
HOTAIR Regulatory Pathway	0	0.0126	#NUM!	MMP3,WIF1
Calcium Signaling	0	0.00485	#NUM!	GRIA4
