# Supplementary material for: Identification of Key Genes and Pathways Associated with Age-Related Macular Degeneration
Source: J Ophthalmol. 2020 Aug 21;2020:2714746. doi: 10.1155/2020/2714746 (PMC7456487; doi:10.1155/2020/2714746)
Supplement: Supplementary Materials — Supplementary Table 1: the summary of clinical information of the normal controls and AMD patients. Supplementary Table 2: the details of clinical information of the normal controls and AMD patients. Supplementary Table 3: the detail information of the 353 DEGs identified in human RPE/choroid tissues. Supplementary Table 4: total significantly enriched biological processes associated with 353 DEGs in human RPE/choroid tissues. Supplementary Table 5: the complete list of identified pathways associated with 353 DEGs in human RPE/choroid tissues. Supplementary Table 6: the p values and Log2Ratio for each gene in top ten pathways. Supplementary Table 7: 23 predicted networks created by the identified DEGs. Supplementary Table 8: predicted significant activation increased or decreased downstream of biological processes. Supplementary Table 9: immune and inflammation molecular in the upstream regulators. Supplementary Table 10: regulator effect pathways found in RPE/choroid between normal controls and AMD patients. [file 2714746.f1.zip › 2714746.f1/S table 6.xlsx]

## Sheet: Sheet1
Ingenuity Canonical Pathways	-log(p-value)	Ratio	Molecules	Log Ratio	p-value
Phototransduction Pathway	12.5	0.245	CNGA1	-1.03733	0.000530012
			CNGB1	2.75877	0.00524623
			GNAT1	-1.69622	0.00344435
			GNAT2	-1.23268	0.00356955
			GNGT1	3.70659	0.000706527
			GUCY2F	-1.20654	0.00243685
			OPN1LW	-2.19694	0.00429664
			PDC	-1.93694	0.0096148
			PDE6A	-2.00879	0.00448356
			RCVRN	3.55837	0.00437303
			RGS9	-1.07142	0.00585415
			RHO	-1.97468	0.00508552
			SAG	-1.81151	0.004876
Atherosclerosis Signaling	5.02	0.0806	APOC1	1.27673	0.00171316
			APOD	1.45736	0.00652839
			CCR2	1.03963	0.00146733
			CXCL12	-1.0001	5.6555e-05
			IL1B	1.14696	0.00932124
			MMP3	-1.03423	0.00393
			PLA2G7	-1.67278	0.001337
			RBP4	1.0833	0.00889882
			SELE	-1.69612	0.00954243
			VCAM1	1.45412	0.0065331
Granulocyte Adhesion and Diapedesis	4.35	0.0615	CCL23	1.10785	0.008835
			CCL8	1.16242	0.001146
			CLDN2	1.87537	3.52e-05
			CXCL10	1.04676	0.00184084
			CXCL11	1.01266	0.00812994
			CXCL12	-1.0001	5.66e-05
			CXCL9	1.47853	0.00782026
			IL1B	1.14696	0.009321
			MMP3	-1.03423	0.00392952
			SELE	-1.69612	0.00954243
			VCAM1	1.45412	0.0065331
Agranulocyte Adhesion and Diapedesis	4.08	0.0573	CCL23	1.10785	0.0088352
			CCL8	1.16242	0.001146
			CLDN2	1.87537	3.52e-05
			CXCL10	1.04676	0.00184084
			CXCL11	1.01266	0.00812994
			CXCL12	-1.0001	5.66e-05
			CXCL9	1.47853	0.00782026
			IL1B	1.14696	0.009321
			MMP3	-1.03423	0.00392952
			SELE	-1.69612	0.00954243
			VCAM1	1.45412	0.0065331
Pathogenesis of Multiple Sclerosis	3.68	0.333	CXCL10	1.04676	0.00184084
			CXCL11	1.01266	0.00812994
			CXCL9	1.47853	0.00782026
Androgen Biosynthesis	3.06	0.214	AKR1C3	1.09168	0.000140959
			CYP17A1	-1.20713	0.00484634
			HSD17B3	-1.43894	0.000316761
Tryptophan Degradation to 2-amino-3-carboxymuconate Semialdehyde	2.41	0.286	IDO1	1.2158	0.0042483
			TDO2	-1.19543	0.00103352
Glutamate Receptor Signaling	2.09	0.0702	GRIA4	-1.71502	0.003057
			GRM2	-1.93024	9.16398e-05
			HOMER1	1.03936	0.000857719
			SLC1A3	1.61815	0.00661592
FXR/RXR Activation	2.07	0.0476	APOC1	1.27673	0.00171316
			APOD	1.45736	0.00652839
			IL1B	1.14696	0.009321
			RBP4	1.0833	0.00889882
			SLCO1B3	-1.03846	0.00774065
			TF	1.34804	0.0075621
Glucocorticoid Biosynthesis	2.01	0.182	CYP17A1	-1.20713	0.00484634
			CYP21A2	-1.63452	0.0007007
