# Supplementary material for: Identification of Key Genes and Pathways Associated with Age-Related Macular Degeneration
Source: J Ophthalmol. 2020 Aug 21;2020:2714746. doi: 10.1155/2020/2714746 (PMC7456487; doi:10.1155/2020/2714746)
Supplement: Supplementary Materials — Supplementary Table 1: the summary of clinical information of the normal controls and AMD patients. Supplementary Table 2: the details of clinical information of the normal controls and AMD patients. Supplementary Table 3: the detail information of the 353 DEGs identified in human RPE/choroid tissues. Supplementary Table 4: total significantly enriched biological processes associated with 353 DEGs in human RPE/choroid tissues. Supplementary Table 5: the complete list of identified pathways associated with 353 DEGs in human RPE/choroid tissues. Supplementary Table 6: the p values and Log2Ratio for each gene in top ten pathways. Supplementary Table 7: 23 predicted networks created by the identified DEGs. Supplementary Table 8: predicted significant activation increased or decreased downstream of biological processes. Supplementary Table 9: immune and inflammation molecular in the upstream regulators. Supplementary Table 10: regulator effect pathways found in RPE/choroid between normal controls and AMD patients. [file 2714746.f1.zip › 2714746.f1/S table 7.xlsx]

## Sheet: Sheet0
ID	Molecules in Network	Score	Focus Molecules	Top Diseases and Functions
1	3',5'-cyclic-GMP phosphodiesterase,Akt,ATP1B2,CNGA1,CNGB1,CNTN5,FAIM,G protein alpha,G-protein beta,GNAT1,GNAT2,GNGT1,GUCY2F,H2BFS,MAK,MLIP,NOSTRIN,NYAP2,Opsin,PDC,Pde,PDE6A,PLN,PRPH2,RAX,RCVRN,RD3,RGS9,RHO,ROM1,RP1,RS1,SAG,SLAMF7,SLC24A1	53	29	[Hereditary Disorder, Neurological Disease, Organismal Injury and Abnormalities]
2	ANGPTL4,APOC1,CNKSR2,CYP,CYP17A1,CYP21A2,DLGAP2,FMO3,GFAP,Growth hormone,GZMA,HDL,HDL-cholesterol,hemoglobin,HP,IL1,IL1B,INA,KCNJ10,PDK4,PEPCK,PIH1D2,PLA2G7,PRKAA,PRSS50,PTGIS,Rxr,Serine Protease,SIGLEC11,SLC14A1,Smad,SOSTDC1,trypsin,VLDL-cholesterol,WFDC2	35	22	[Drug Metabolism, Endocrine System Development and Function, Lipid Metabolism]
3	AHSA2P,ALKAL2,ANO2,ANO9,CABP7,CALHM6,CARD17,CCDC78,Cpla2,CREB1,DLG1,DPF3,DPH5,ELSPBP1,EP300,ERAP2,ESPNL,GLDN,HEY1,IFNG,JMJD7-PLA2G4B,KCNC1,KCTD4,LIX1,NEUROD1,NMRAL2P,PLA2G12B,PLA2G4F,PLA2G7,PLPPR1,PRINS,SMARCA4,STAT5A,TBX15,WDR90	29	19	[Embryonic Development, Nervous System Development and Function, Organ Development]
4	ACAN,C8,CCL23,CCL8,CEACAM8,Collagen type II,Collagen type III,CXCL11,CXCL9,elastase,ERK1/2,Fibrin,HSF4,Ifn gamma,IL-1R,IL23,IL4I1,KLRC1,Lymphotoxin,MARCO,MMP3,NfkB-RelA,NfkB1-RelA,OVGP1,RASGRF1,SAA,SCGB3A1,SELE,SLC9A5,SYK/ZAP,Tnf (family),Tnf receptor,TNFRSF25,TNFSF15,Vla-4	27	18	[Cardiovascular System Development and Function, Cellular Movement, Immunological Disease]
5	ADCY,ADGRG6,Calmodulin,cAMP-dependent protein kinase,CCR2,chemokine,CXCL12,FAM241A,FZD10,G protein,GALNT9,Gi-coupled receptor,Girk,Gpcr,GPR17,GPR37,GPR88,GRK,GRM2,HILPDA,IL12 (family),LTB4R2,Mapk,MC4R,Mmp,NMDA Receptor,OPN1LW,P2RY14,PI3Kγ,Pka catalytic subunit,PLC,RGS1,STAT,TAS1R3,ZDHHC11	27	18	[Cell-To-Cell Signaling and Interaction, Cellular Movement, Hematological System Development and Function]
6	CARD14,CD69,CD8A,CRISPLD2,CRLF1,ERAP2,Fc gamma receptor,FCGR1B,GBP5,HLA-DQA2,HSP,IDO1,Ifn,IFN alpha/beta,IFN Beta,IFN type 1,Ifnar,IL12 (complex),JAK,JAK1/2,KSR2,MHC Class I (complex),MHC Class II (complex),MHC II,NFAT (complex),NFkB (complex),Pro-inflammatory Cytokine,RBFOX3,SLC11A1,SLC2A5,SOCS1,TDO2,Tlr,UBD,VAV	25	17	[Amino Acid Metabolism, Energy Production, Post-Translational Modification]
7	Actin,calpain,CTHRC1,EDNRA,Erm,F Actin,Fgf,FGF12,FGF9,Fgfr,Focal adhesion kinase,Frizzled,GRIA4,HSD17B3,Integrin,KCNB1,KCNV2,Ldh (complex),MAP2,MYRIP,N-type Calcium Channel,NCS1,Ngf,Nos,P glycoprotein,PI3K (complex),PRAP1,RBM3,RBP4,SLC1A3,SNAP25,Sod,SRC (family),WIF1,Wnt	25	17	[Amino Acid Metabolism, Cell-To-Cell Signaling and Interaction, Nervous System Development and Function]
8	26s Proteasome,ADRB,CA12,CADM1,caspase,Cbp/p300,CD3,Cyclin A,DNAJB7,DPF3,estrogen receptor,FAM161A,HIST2H2AA3/HIST2H2AA4,Histone h3,Histone h4,HOMER1,Hsp70,Hsp90,HSPA1A/HSPA1B,IKZF1,KDM4E,MEIS1,METTL21A,NEUROD1,P38 MAPK,PP2A,PPIL2,Proinsulin,Rb,RNA polymerase II,Sapk,SLC17A9,TP73,TRAF1,Ubiquitin	25	17	[Cell Death and Survival, Cellular Development, Nervous System Development and Function]
9	Alpha catenin,AMPK,ANGPT2,c-Src,Caspase 3/7,CDH2,CLDN2,Collagen Alpha1,Collagen type I (complex),collagen type i (family),CRYAA/CRYAA2,CXCL10,cytochrome C,GZMH,HIST1H2AC,Hsp27,IGFBP3,Jnk,LEPR,LHX3,Mek,N-cor,NADPH oxidase,Notch,p70 S6k,PARP,PAX8,PDIA2,PI3K (family),PI3K p85,REN,SAT1,SDCBP,TBX1,TSH	23	16	[Embryonic Development, Organ Development, Organismal Development]
10	AKR1C3,Alp,ANKRD9,CA6,CHI3L2,CLTRN,Collagen(s),cytokine,EGLN,FAIM2,FSH,GNLY,Gsk3,HMGCS2,IKK (complex),Immunoglobulin,Insulin,KCNE1,Lh,MTORC1,OSM,PCLO,PDGF BB,PGAM4,Rac,RAS,RIMS2,Secretase gamma,Sos,SPON1,STAT5a/b,Tgf beta,UPK1B,VASN,Vegf	23	16	[Auditory Disease, Cell Death and Survival, Neurological Disease]
11	ADAM30,BNC2,CD164L2,COA7,CRYAA/CRYAA2,EFCAB1,GATA2,GPR146,GPR17,GPR176,GPR179,GPR4,GRPR,GTF2IRD1,HNF4A,HTRA4,JUN,LHX6,LRRC2,METTL7B,MIPEP,MRGPRX3,OPN1LW,P2RX5,PAK5,PHLDB3,RB1,SUGT1,TFR2,TIMM17A,USP30,USP33,VSX1,VSX2,WDR27	23	16	[Developmental Disorder, Ophthalmic Disease, Organismal Injury and Abnormalities]
12	11,12-epoxyeicosatrienoic acid,15(S)-HETE,CCAT1,CPLX4,DUSP26,DUSP3,DYRK3,EGFR,EME2,EPGN,FAM84A,FEN1,FUT4,G-protein gamma,Gap,GOLGA8A/GOLGA8B,IL17RD,LINC00963,LTK,MAPK3,MGARP,NEK4,PAXIP1,PGGHG,PTGIS,PTPN7,PTPRS,SH3D21,SLITRK2,SLITRK3,SPAG8,SPATA17,SRRM4,TRAK2,UNC80	21	15	[Drug Metabolism, Lipid Metabolism, Post-Translational Modification]
13	Alpha tubulin,APP,BCL2,CCNL2,CNTNAP2,CRABP1,EPAS1,FEV,FOS,FRZB,GABRQ,GAS1,GCHFR,GGTLC1,Hrk,IGF1R,KCNMB2,MAK,miR-136-5p (miRNAs w/seed CUCCAUU),miR-433-5p (miRNAs w/seed ACGGUGA),miR-434-3p (miRNAs w/seed UUGAACC),miR-434-5p (miRNAs w/seed CUCGACU),Mir122a,b,MYC,platelet activating factor-C16,POTEG (includes others),pregnenolone sulfate,RGPD4 (includes others),RTL1,SCG3,SEC31B,SGIP1,SHISA6,SLIT2,Z…	21	15	[Cell Death and Survival, Neurological Disease, Organismal Injury and Abnormalities]
14	BPIFB4,CELF5,CTNNB1,DIP2B,ELAVL1,ELAVL2,FABP12,FMR1,FSTL1,HAUS5,HRAS,IQGAP2,KIF25,KNDC1,KRAS,LMNB1,MAP4K5,MMP23B,NAA25,PAIP2B,PCDH15,POU3F2,PROX2,PTPN1,Rasgrf,RCE1,SCGB1D2,SNX10,SPON1,SV2B,TMEM26,VENTX,WDR44,YKT6,ZIC5	21	15	[Cancer, Gastrointestinal Disease, Organismal Injury and Abnormalities]
15	ASB14,CERS2,CHAMP1,CUL1,DCDC1,DNAJC16,DNAJC2,DNAJC6,EFTUD2,ELOVL4,GOLGA8J (includes others),GRB2,GSTT2/GSTT2B,HSP90AA1,KLHL15,KRT34,KRT6C,KRT8,KRT81,KRT86,MYO1E,MYO3B,NFKBIA,RP1L1,RPL23,RPL37,SAMD11,SAMD7,SCNN1D,SMOC1,SPATA2L,SPDL1,STX16-NPEPL1,TAL2,TRIM25	21	15	[Cell Morphology, Embryonic Development, Hair and Skin Development and Function]
16	ABCG2,Aldose Reductase,ALT,Angiotensin II receptor type 1,ARHGAP8/PRR5-ARHGAP8,BCR (complex),C1q,CLEC4E,Collagen type VII,EGFL6,ERK,GAS1,GOT,HISTONE,Ige,IgG,IgG1,IgG2a,IgG2b,Igm,Ikb,Kallikrein,KCNN4,KRT15,LDL,LY6K,MST1,MUC3A,Mucin,PLC gamma,Rsk,SLCO1B3,Sphk,TNFRSF13B,USP17L2 (includes others)	17	13	[Amino Acid Metabolism, Molecular Transport, Nucleic Acid Metabolism]
17	14-3-3,ADAM11,ADAMTS1,ADAMTS5,Ap1,APOD,Calcineurin protein(s),CaMKII,CG,Collagen type IV,Creb,CTSV,Dynamin,Ecm,ERVW-1,Fibrinogen,Hdac,HPGD,JINK1/2,Laminin (complex),Lfa-1,LIME1,LTK,MAP2K1/2,Metalloprotease,Nfat (family),Nr1h,ODAM,PENK,Pkc(s),PTK,PVALB,TCF,TCR,TF	17	13	[Cell-To-Cell Signaling and Interaction, Molecular Transport, Skeletal and Muscular Disorders]
18	AMD1,APOLD1,AR,CD40,CRADD,DENND5A,DNAH14,EIF3CL,EIF3I,EMB,ESPN,FBXO42,FDCSP,FRMPD1,GPR137B,GPSM1,GTPase,HNRNPL,KCNH5,LUZP2,MTOR,NYX,PKHD1L1,PRR5,PSCA,RECQL4,RSKR,SETSIP,SGSM2,SH3YL1,SLC26A3,SLC37A1,SLC7A4,SRF,TASOR2	15	12	[Cellular Development, Cellular Growth and Proliferation, Endocrine System Development and Function]
19	10-nitrooleate,ASIC2,ASIC3,C2CD4C,CABP7,CCND1,chondroitin sulfate C,Ck2,FIRRE,Gd3 ,GTPBP4,heparin,HHLA3,HNRNPA2B1,IMPG1,IMPG2,Interferon alpha,IQGAP2,KNG1,LPAM,NMI,NPM1,Pka,POTEJ,Ras homolog,RELA,SAA2,SCT,SERPINA4,TBC1D32,TCIM,Tcrb-V3,TMSB15A,VCAM1,ZNF692	14	11	[Cell Morphology, Cellular Function and Maintenance, Reproductive System Development and Function]
20	NUPR1,SNHG17	2	1	[Cancer, Organismal Injury and Abnormalities, Reproductive System Disease]
21	CBLN2,miR-125b-5p (and other miRNAs w/seed CCCUGAG)	2	1	[Cell Morphology, Cellular Function and Maintenance, Hematological System Development and Function]
22	ARL9,TAF7L	2	1	[Connective Tissue Development and Function, Organismal Injury and Abnormalities, Reproductive System Disease]
23	CBWD5,UBE2E1	2	1	[Developmental Disorder, Hereditary Disorder, Organismal Injury and Abnormalities]
