# Supplementary material for: Identification of Key Genes and Pathways Associated with Age-Related Macular Degeneration
Source: J Ophthalmol. 2020 Aug 21;2020:2714746. doi: 10.1155/2020/2714746 (PMC7456487; doi:10.1155/2020/2714746)
Supplement: Supplementary Materials — Supplementary Table 1: the summary of clinical information of the normal controls and AMD patients. Supplementary Table 2: the details of clinical information of the normal controls and AMD patients. Supplementary Table 3: the detail information of the 353 DEGs identified in human RPE/choroid tissues. Supplementary Table 4: total significantly enriched biological processes associated with 353 DEGs in human RPE/choroid tissues. Supplementary Table 5: the complete list of identified pathways associated with 353 DEGs in human RPE/choroid tissues. Supplementary Table 6: the p values and Log2Ratio for each gene in top ten pathways. Supplementary Table 7: 23 predicted networks created by the identified DEGs. Supplementary Table 8: predicted significant activation increased or decreased downstream of biological processes. Supplementary Table 9: immune and inflammation molecular in the upstream regulators. Supplementary Table 10: regulator effect pathways found in RPE/choroid between normal controls and AMD patients. [file 2714746.f1.zip › 2714746.f1/S table 8.xlsx]

## Sheet: Sheet0
Categories	Diseases or Functions Annotation	p-value	Predicted Activation State	Activation z-score	Molecules	# Molecules
Molecular Transport	Transport of ion	5.54e-06	Decreased	-2.2	ANO2,ANO9,ASIC2,ATP1B2,CA12,CA6,CCL8,CNGB1,CXCL10,CXCL12,FGF12,GABRQ,IL1B,KCNB1,KCNJ10,KCNMB2,KCNN4,P2RX5,PLN,SCNN1D,SLC11A1,SLC1A3,SLC24A1,SLC9A5,SLCO1B3,TF,UNC80	27
Molecular Transport	Transport of cation	0.000124	Decreased	-2.2	ASIC2,ATP1B2,CCL8,CNGB1,CXCL10,CXCL12,FGF12,IL1B,KCNB1,KCNJ10,KCNMB2,KCNN4,P2RX5,PLN,SCNN1D,SLC11A1,SLC9A5,SLCO1B3,TF	19
Molecular Transport	Transport of metal ion	0.000234	Decreased	-2.2	ASIC2,ATP1B2,CCL8,CXCL10,CXCL12,FGF12,IL1B,KCNB1,KCNJ10,KCNMB2,KCNN4,PLN,SCNN1D,SLC11A1,SLC9A5,TF	16
Organismal Survival	Survival of organism	0.000364	Decreased	-2.354	ABCG2,ANGPT2,CADM1,CCR2,CD8A,CXCL10,CXCL11,CXCL12,CXCL9,GZMA,HP,HSPA1A/HSPA1B,IDO1,IKZF1,IL1B,LEPR,LTK,MARCO,PCLO,PTGIS,REN,RTL1,SELE,SLC11A1,SLC14A1,SNAP25,SOCS1,SOSTDC1,TNFRSF25,TP73,WFDC2	31
Cellular Development,Cellular Growth and Proliferation,Hematological System Development and Function,Lymphoid Tissue Structure and Development	Proliferation of naive lymphocytes	0.00048	Decreased	-2.219	CD69,SLAMF7,SOCS1,TNFRSF13B,VCAM1	5
Cellular Development,Cellular Growth and Proliferation,Hematological System Development and Function,Lymphoid Tissue Structure and Development	Proliferation of Th17 cells	0.000757	Decreased	-2	CD69,IL4I1,OSM,TNFSF15	4
Connective Tissue Disorders,Organismal Injury and Abnormalities,Skeletal and Muscular Disorders	Non-traumatic arthropathy	1.51e-06	Increased	2	ABCG2,ACAN,ADAMTS1,ADAMTS5,ADGRG6,CCL23,CCL8,CCR2,CD69,CLEC4E,CXCL10,CXCL12,CXCL9,GABRQ,GFAP,GNLY,GZMA,HIST1H2AC,HLA-DQA2,HP,HSPA1A/HSPA1B,IKZF1,IL1B,MMP3,OSM,PCDH15,PLAC4,PTGIS,RASGRF1,RBP4,REN,SELE,SLC1A3,SNAP25,SOCS1,TF,TNFRSF13B,TNFSF15,TRAF1,VCAM1	40
Cardiovascular Disease,Organismal Injury and Abnormalities	Vaso-occlusion	4.95e-05	Increased	2.585	ANGPTL4,APOC1,CA12,CA6,CCR2,CNTN5,CTSV,CXCL10,CXCL12,DPF3,EDNRA,FMO3,GRIA4,HP,IL1B,MMP3,MYO3B,PLA2G7,REN,RGS1,SELE,SOCS1,TNFRSF25,TNFSF15,VCAM1	25
Cardiovascular Disease,Organismal Injury and Abnormalities	Atherosclerosis	7.09e-05	Increased	2.585	ANGPTL4,APOC1,CA12,CA6,CCR2,CNTN5,CTSV,CXCL10,FMO3,GRIA4,HP,IL1B,MMP3,MYO3B,PLA2G7,REN,RGS1,SELE,SOCS1,TNFRSF25,TNFSF15,VCAM1	22
Cellular Growth and Proliferation	Inhibition of cells	8.32e-05	Increased	2.138	ACAN,CXCL10,GNLY,GZMA,IDO1,LEPR,MST1,OSM,SELE,TNFSF15,UBD	11
Cardiovascular Disease,Organismal Injury and Abnormalities	Occlusion of artery	8.47e-05	Increased	2.585	ANGPTL4,APOC1,CA12,CA6,CCR2,CNTN5,CTSV,CXCL10,CXCL12,DPF3,FMO3,GRIA4,HP,IL1B,MMP3,MYO3B,PLA2G7,REN,RGS1,SELE,SOCS1,TNFRSF25,TNFSF15,VCAM1	24
Cell-To-Cell Signaling and Interaction,Hematological System Development and Function,Immune Cell Trafficking,Inflammatory Response	Activation of leukocytes	0.000367	Increased	2.267	ANGPT2,CADM1,CCL23,CCL8,CCR2,CD69,CD8A,CLEC4E,CRYAA/CRYAA2,CXCL10,CXCL12,CXCL9,GNLY,GZMA,IDO1,IL1B,KCNN4,KLRC1,OSM,PDK4,PENK,RBP4,REN,SELE,SLC11A1,SOCS1,TNFRSF13B,VCAM1	28
Cell Signaling,Molecular Transport,Nucleic Acid Metabolism,Small Molecule Biochemistry	Concentration of cyclic AMP	0.00165	Increased	2.611	ADGRG6,ANGPTL4,CXCL10,CXCL12,FRMPD1,GPR17,IL1B,LEPR,RBP4,TAS1R3	10
Cell-To-Cell Signaling and Interaction,Cellular Movement,Hematological System Development and Function,Immune Cell Trafficking,Inflammatory Response	Recruitment of monocytes	0.00211	Increased	2.143	CCL23,CCR2,CXCL10,IL1B,VCAM1	5
Cancer,Organismal Injury and Abnormalities	Carcinoma	5.96e-16		1.37	ABCG2,ACAN,ADAM11,ADAMTS1,ADAMTS5,AKR1C3,ANGPT2,ANGPTL4,ANKRD9,ANO2,ANO9,APOC1,APOD,APOLD1,ARHGAP8/PRR5-ARHGAP8,ARL9,ASB14,ATP1B2,BNC2,BPIFB4,C11orf21,C15orf62,C17orf47,C1orf141,C2CD4C,CA12,CA6,CABP7,CADM1,CALHM6,CARD14,CBLN2,CBWD5,CCDC78,CCL8,CCNL2,CCR2,CD164L2,CD69,CD8A,CDH2,CEACAM8,CELF5,CHI3L2,CLDN2,CLEC4E,CLTRN,CNGA1,CNGB1,CNKSR2,CNTN5,CNTNAP2,CPLX4,CRISPLD2,CRLF1,CRYAA/CRYAA2,CTHRC1,CTSV,CX…	295
Ophthalmic Disease,Organismal Injury and Abnormalities	Retinal degeneration	9.88e-16		-0.542	ASIC2,ATP1B2,CCR2,CNGA1,CNGB1,ELOVL4,FAM161A,GNAT1,GNGT1,GUCY2F,IL1B,IMPG1,IMPG2,KCNV2,MAK,NYX,PCDH15,PDE6A,PRPH2,RBP4,RCVRN,RD3,RHO,ROM1,RP1,RP1L1,RS1,SAG,SLC1A3,SLC24A1,TF,VSX2	32
Hereditary Disorder,Neurological Disease,Organismal Injury and Abnormalities	Spinocerebellar ataxia type 7	2.26e-15			CNGA1,GNAT1,GNAT2,GNGT1,PDE6A,PRPH2,RCVRN,RHO,ROM1,RP1,RS1,SAG,SLC24A1	13
Cancer,Organismal Injury and Abnormalities	Nonhematologic malignant neoplasm	7.22e-15		0.988	ABCG2,ACAN,ADAM11,ADAMTS1,ADAMTS5,AKR1C3,ANGPT2,ANGPTL4,ANKRD9,ANO2,ANO9,APOC1,APOD,APOLD1,ARHGAP8/PRR5-ARHGAP8,ARL9,ASB14,ATP1B2,BNC2,BPIFB4,C11orf21,C15orf62,C17orf47,C1orf141,C2CD4C,CA12,CA6,CABP7,CADM1,CALHM6,CARD14,CBLN2,CBWD5,CCDC78,CCL8,CCNL2,CCR2,CD164L2,CD69,CD8A,CDH2,CEACAM8,CELF5,CHI3L2,CLDN2,CLEC4E,CLTRN,CNGA1,CNGB1,CNKSR2,CNTN5,CNTNAP2,CPLX4,CRISPLD2,CRLF1,CRYAA/CRYAA2,CTHRC1,CTSV,CX…	296
Cancer,Organismal Injury and Abnormalities	Extracranial solid tumor	2.06e-14		0.397	ABCG2,ACAN,ADAM11,ADAMTS1,ADAMTS5,ADGRG6,AKR1C3,ANGPT2,ANGPTL4,ANKRD9,ANO2,ANO9,APOC1,APOD,APOLD1,ARHGAP8/PRR5-ARHGAP8,ARL9,ASB14,ASIC2,ATP1B2,BNC2,BPIFB4,C11orf21,C15orf62,C17orf47,C1orf141,C2CD4C,CA12,CA6,CABP7,CADM1,CALHM6,CARD14,CBLN2,CBWD5,CCDC78,CCL8,CCNL2,CCR2,CD164L2,CD69,CD8A,CDH2,CEACAM8,CELF5,CHI3L2,CLDN2,CLEC4E,CLTRN,CNGA1,CNGB1,CNKSR2,CNTN5,CNTNAP2,CPLX4,CRISPLD2,CRLF1,CRYAA/CRYAA2,C…	299
Cancer,Organismal Injury and Abnormalities	Malignant solid tumor	2.49e-14		0.848	ABCG2,ACAN,ADAM11,ADAMTS1,ADAMTS5,ADGRG6,AKR1C3,ANGPT2,ANGPTL4,ANKRD9,ANO2,ANO9,APOC1,APOD,APOLD1,ARHGAP8/PRR5-ARHGAP8,ARL9,ASB14,ASIC2,ATP1B2,BNC2,BPIFB4,C11orf21,C15orf62,C17orf47,C1orf141,C2CD4C,CA12,CA6,CABP7,CADM1,CALHM6,CARD14,CBLN2,CBWD5,CCDC78,CCL8,CCNL2,CCR2,CD164L2,CD69,CD8A,CDH2,CEACAM8,CELF5,CHI3L2,CLDN2,CLEC4E,CLTRN,CNGA1,CNGB1,CNKSR2,CNTN5,CNTNAP2,CPLX4,CRISPLD2,CRLF1,CRYAA/CRYAA2,C…	299
Hereditary Disorder,Ophthalmic Disease,Organismal Injury and Abnormalities	Hereditary retinal disease	2.53e-14			CNGA1,CNGB1,ELOVL4,FAM161A,GNAT1,GNAT2,IMPG1,IMPG2,KCNV2,MAK,NYX,OPN1LW,PCDH15,PDE6A,PRPH2,RBP4,RD3,RHO,ROM1,RP1,RP1L1,RS1,SAG,SLC24A1,VSX2	25
Organismal Injury and Abnormalities	Organ Degeneration	2.63e-14		-0.146	ANGPT2,ASIC2,ATP1B2,CADM1,CCR2,CNGA1,CNGB1,CTSV,CXCL12,ELOVL4,FAM161A,GFAP,GNAT1,GNGT1,GUCY2F,IL1B,IMPG1,IMPG2,KCNJ10,KCNV2,LTK,MAK,NYX,PAX8,PCDH15,PDE6A,PRPH2,RBP4,RCVRN,RD3,RHO,ROM1,RP1,RP1L1,RS1,SAG,SLC1A3,SLC24A1,SNAP25,SOCS1,TF,TP73,VSX2	43
Cancer,Organismal Injury and Abnormalities	Cancer of secretory structure	5.88e-14			ABCG2,ACAN,ADAM11,ADAMTS1,ADAMTS5,AKR1C3,ANGPT2,ANGPTL4,ANKRD9,ANO2,ANO9,APOC1,APOD,APOLD1,ARHGAP8/PRR5-ARHGAP8,ARL9,ASB14,ASIC2,ATP1B2,BNC2,BPIFB4,C15orf62,C1orf141,C2CD4C,CA12,CA6,CABP7,CADM1,CALHM6,CARD14,CBLN2,CBWD5,CCDC78,CCNL2,CCR2,CD164L2,CD69,CD8A,CDH2,CEACAM8,CELF5,CHI3L2,CLDN2,CNGA1,CNGB1,CNKSR2,CNTN5,CNTNAP2,CRISPLD2,CRLF1,CRYAA/CRYAA2,CTHRC1,CXCL10,CXCL12,CXCL9,CYP17A1,CYP21A2,DCDC1,D…	261
Nervous System Development and Function	Electrophysiology of eye	7.04e-14			ASIC2,CPLX4,ELOVL4,GNAT1,GNGT1,GUCY2F,KCNJ10,RBP4,RCVRN,RGS9,RHO,ROM1,RP1,RP1L1,RS1,SAG,SLC24A1,SV2B	18
Hereditary Disorder,Ophthalmic Disease,Organismal Injury and Abnormalities	Hereditary retinal degeneration	1.29e-13			CNGA1,CNGB1,ELOVL4,FAM161A,GNAT1,IMPG1,IMPG2,KCNV2,MAK,NYX,PCDH15,PDE6A,PRPH2,RBP4,RD3,RHO,ROM1,RP1,RP1L1,RS1,SAG,SLC24A1,VSX2	23
Developmental Disorder,Hereditary Disorder,Ophthalmic Disease,Organismal Injury and Abnormalities	Retinal dystrophy	5.69e-13			CNGA1,CNGB1,ELOVL4,FAM161A,GNAT1,IMPG1,IMPG2,KCNV2,NYX,PCDH15,PDE6A,PRPH2,RBP4,RHO,RP1,RP1L1,RS1,SLC24A1	18
Cell Morphology,Embryonic Development,Nervous System Development and Function,Organ Development,Organ Morphology,Organismal Development,Tissue Development,Tissue Morphology,Visual System Development and Function	Morphology of photoreceptors	1.01e-12			ATP1B2,CPLX4,CXCL12,ELOVL4,GNAT1,GUCY2F,NEUROD1,PRPH2,RHO,ROM1,RP1,RP1L1,RS1,SAG,SAMD7,SLC24A1	16
Nervous System Development and Function,Visual System Development and Function	Electrophysiology of retinal rods	1.02e-12			CPLX4,ELOVL4,GNAT1,GNGT1,GUCY2F,RGS9,RHO,ROM1,RP1,RP1L1,SAG,SLC24A1,SV2B	13
Hereditary Disorder,Neurological Disease,Organismal Injury and Abnormalities	Autosomal dominant spinocerebellar ataxia	2.97e-12			CNGA1,ELOVL4,GNAT1,GNAT2,GNGT1,PDE6A,PRPH2,RCVRN,RHO,ROM1,RP1,RS1,SAG,SLC1A3,SLC24A1	15
Cell Morphology,Embryonic Development,Nervous System Development and Function,Organ Development,Organ Morphology,Organismal Development,Tissue Development,Tissue Morphology,Visual System Development and Function	Morphology of retinal cells	3.08e-12			ATP1B2,CPLX4,CXCL12,ELOVL4,GNAT1,GUCY2F,NEUROD1,PRPH2,RHO,ROM1,RP1,RP1L1,RS1,SAG,SAMD7,SLC24A1,VSX2	17
Embryonic Development,Organ Development,Organismal Development,Tissue Development	Development of sensory organ	3.89e-12		0.315	ANGPTL4,ATP1B2,BNC2,CCR2,CPLX4,CRYAA/CRYAA2,CTHRC1,CXCL12,ELOVL4,FGF9,GAS1,GNAT1,GNAT2,GNGT1,GUCY2F,HSF4,MAP2,MYO3B,NEUROD1,PAX8,PCDH15,PRPH2,RAX,RBP4,RHO,ROM1,RP1,RP1L1,RS1,SAG,SAMD7,SLC1A3,SLC24A1,SMOC1,SRRM4,SV2B,TBC1D32,TBX1,VCAM1,VSX2	40
Cell Morphology,Embryonic Development,Nervous System Development and Function,Organ Development,Organ Morphology,Organismal Development,Tissue Development,Visual System Development and Function	Morphology of eye cells	4.46e-12			ATP1B2,CPLX4,CXCL12,ELOVL4,GNAT1,GUCY2F,HSF4,NEUROD1,PRPH2,RHO,ROM1,RP1,RP1L1,RS1,SAG,SAMD7,SLC24A1,VSX2	18
Embryonic Development,Nervous System Development and Function,Organ Development,Organ Morphology,Organismal Development,Tissue Development,Visual System Development and Function	Morphology of retina	1.32e-11			ATP1B2,CCR2,CPLX4,CXCL12,ELOVL4,GAS1,GNAT1,GUCY2F,NEUROD1,PRPH2,RBP4,RHO,ROM1,RP1,RP1L1,RS1,SAG,SAMD7,SLC1A3,SLC24A1,SV2B,VSX2	22
Hereditary Disorder,Ophthalmic Disease,Organismal Injury and Abnormalities	Hereditary Eye Disease	2.57e-11			CA12,CA6,CNGA1,CNGB1,CRYAA/CRYAA2,ELOVL4,FAM161A,GNAT1,GNAT2,HSF4,IMPG1,IMPG2,KCNV2,MAK,NYX,OPN1LW,PCDH15,PDE6A,PRPH2,RAX,RBP4,RD3,RHO,ROM1,RP1,RP1L1,RS1,SAG,SLC24A1,SMOC1,SNAP25,VSX2	32
Cancer,Organismal Injury and Abnormalities	Melanoma	3.85e-11		-1.715	ABCG2,ACAN,ADAM11,ADAMTS1,ADAMTS5,AKR1C3,ANO2,APOD,ARHGAP8/PRR5-ARHGAP8,ASB14,ATP1B2,BNC2,BPIFB4,C11orf21,C15orf62,C17orf47,C1orf141,C2CD4C,CA6,CABP7,CADM1,CBLN2,CCDC78,CCL8,CCNL2,CCR2,CD164L2,CD69,CDH2,CEACAM8,CELF5,CHI3L2,CLEC4E,CNGA1,CNGB1,CNKSR2,CNTN5,CNTNAP2,CPLX4,CRISPLD2,CRYAA/CRYAA2,CXCL11,CXCL9,CYP17A1,CYP21A2,DCDC1,DLGAP2,DNAJB7,DPF3,EDNRA,EGFL6,ELOVL4,ELSPBP1,ESPNL,FABP12,FAIM,FAIM2,FA…	208
Hereditary Disorder,Ophthalmic Disease,Organismal Injury and Abnormalities	Autosomal recessive retinal degeneration	6.1e-11			CNGA1,CNGB1,FAM161A,GNAT1,IMPG2,KCNV2,MAK,PCDH15,PDE6A,RBP4,RD3,RHO,RP1,SAG,SLC24A1	15
Embryonic Development,Organismal Development	Development of head	7.85e-11		0.457	ANGPTL4,ATP1B2,BNC2,CCR2,CDH2,CNTNAP2,CPLX4,CRISPLD2,CRYAA/CRYAA2,CTHRC1,CXCL12,EDNRA,ELOVL4,FAIM2,FGF9,GABRQ,GAS1,GNAT1,GNAT2,GNGT1,GPR17,GUCY2F,HSF4,IKZF1,LHX3,LHX6,MAP2,MYO3B,NEUROD1,PAX8,PCDH15,PRPH2,RAX,RBP4,RHO,ROM1,RP1,RP1L1,RS1,SAG,SAMD7,SLC1A3,SLC24A1,SMOC1,SOSTDC1,SRRM4,SV2B,TAL2,TBC1D32,TBX1,TDO2,TP73,VCAM1,VSX2,ZIC5	55
Visual System Development and Function	Vision	8.71e-11			CNGB1,CPLX4,CRYAA/CRYAA2,GNAT1,GNAT2,GUCY2F,HSF4,IMPG2,KCNJ10,NYX,PCDH15,RAX,RBP4,RCVRN,RHO,RS1	16
Cell Morphology,Embryonic Development,Nervous System Development and Function,Organ Development,Organ Morphology,Organismal Development,Tissue Development,Tissue Morphology,Visual System Development and Function	Morphology of photoreceptor outer segments	8.86e-11			ATP1B2,ELOVL4,GNAT1,GUCY2F,RHO,ROM1,RP1,RP1L1,RS1,SAG,SAMD7,SLC24A1	12
Cancer,Organismal Injury and Abnormalities	Adenocarcinoma	1.39e-10			ABCG2,ACAN,ADAM11,ADAMTS1,ADAMTS5,ANGPT2,ANGPTL4,ANKRD9,ANO2,ANO9,APOD,APOLD1,ASB14,ATP1B2,BNC2,BPIFB4,C17orf47,C1orf141,C2CD4C,CA12,CABP7,CADM1,CALHM6,CARD14,CBLN2,CBWD5,CCDC78,CCL8,CCNL2,CCR2,CD164L2,CD69,CD8A,CDH2,CEACAM8,CHI3L2,CLDN2,CLEC4E,CLTRN,CNGA1,CNGB1,CNKSR2,CNTN5,CNTNAP2,CPLX4,CRLF1,CRYAA/CRYAA2,CTHRC1,CXCL10,CXCL11,CXCL12,CYP17A1,CYP21A2,DCDC1,DLGAP2,DNAJB7,DPF3,DSCR8,EDNRA,EFCAB1,EG…	260
Cellular Movement,Hematological System Development and Function,Immune Cell Trafficking,Inflammatory Response	Cell movement of monocytes	1.82e-10		1.339	ANGPT2,CCL23,CCL8,CCR2,CTSV,CXCL10,CXCL12,CXCL9,GNLY,HP,IL1B,MST1,PENK,PLA2G7,PRAP1,REN,SELE,SOCS1,VCAM1	19
Embryonic Development,Nervous System Development and Function,Organ Development,Organismal Development,Tissue Development,Visual System Development and Function	Formation of eye	2.67e-10		-0.116	ANGPTL4,ATP1B2,CCR2,CPLX4,CRYAA/CRYAA2,CXCL12,ELOVL4,FGF9,GAS1,GNAT1,GNAT2,GNGT1,GUCY2F,HSF4,NEUROD1,PRPH2,RAX,RBP4,RHO,ROM1,RP1,RP1L1,RS1,SAG,SAMD7,SLC1A3,SLC24A1,SMOC1,SV2B,TBC1D32,VCAM1,VSX2	32
Cancer,Dermatological Diseases and Conditions,Organismal Injury and Abnormalities	Skin tumor	3.53e-10		-1.067	ABCG2,ACAN,ADAM11,ADAMTS5,AKR1C3,ANGPTL4,ANO2,APOD,ARHGAP8/PRR5-ARHGAP8,ATP1B2,BNC2,BPIFB4,C11orf21,C15orf62,C17orf47,C1orf141,C2CD4C,CA6,CABP7,CADM1,CBLN2,CCDC78,CCL8,CCNL2,CCR2,CDH2,CEACAM8,CHI3L2,CLEC4E,CNGA1,CNGB1,CNKSR2,CNTN5,CNTNAP2,CPLX4,CRISPLD2,CXCL10,CXCL11,CXCL12,CXCL9,CYP17A1,CYP21A2,DCDC1,DLGAP2,DPF3,EDNRA,EGFL6,ESPNL,FABP12,FAIM2,FCGR1B,FGF12,FGF9,FMO3,FRMPD1,FZD10,GABRQ,GALNT9,GGTL…	190
Dermatological Diseases and Conditions,Organismal Injury and Abnormalities	Skin lesion	3.55e-10		-0.559	ABCG2,ACAN,ADAM11,ADAMTS5,AKR1C3,ANGPTL4,ANO2,APOD,ARHGAP8/PRR5-ARHGAP8,ATP1B2,BNC2,BPIFB4,C11orf21,C15orf62,C17orf47,C1orf141,C2CD4C,CA6,CABP7,CADM1,CBLN2,CCDC78,CCL8,CCNL2,CCR2,CDH2,CEACAM8,CHI3L2,CLEC4E,CNGA1,CNGB1,CNKSR2,CNTN5,CNTNAP2,CPLX4,CRISPLD2,CTSV,CXCL10,CXCL11,CXCL12,CXCL9,CYP17A1,CYP21A2,DCDC1,DLGAP2,DPF3,EDNRA,EGFL6,ESPNL,FABP12,FAIM2,FCGR1B,FGF12,FGF9,FMO3,FRMPD1,FZD10,GABRQ,GALNT9…	191
Ophthalmic Disease,Organismal Injury and Abnormalities	Retinitis pigmentosa	4.05e-10			CNGA1,CNGB1,FAM161A,IMPG2,MAK,PCDH15,PDE6A,PRPH2,RHO,ROM1,RP1,RP1L1,SAG,SLC24A1,VSX2	15
Cancer,Dermatological Diseases and Conditions,Organismal Injury and Abnormalities	Skin cancer	4.18e-10			ABCG2,ACAN,ADAM11,ADAMTS5,AKR1C3,ANO2,APOD,ARHGAP8/PRR5-ARHGAP8,ATP1B2,BNC2,BPIFB4,C11orf21,C15orf62,C17orf47,C1orf141,C2CD4C,CA6,CABP7,CADM1,CBLN2,CCDC78,CCL8,CCNL2,CCR2,CDH2,CEACAM8,CHI3L2,CLEC4E,CNGA1,CNGB1,CNKSR2,CNTN5,CNTNAP2,CPLX4,CRISPLD2,CXCL10,CXCL11,CXCL12,CXCL9,CYP17A1,CYP21A2,DCDC1,DLGAP2,DPF3,EDNRA,EGFL6,ESPNL,FABP12,FAIM2,FCGR1B,FGF12,FGF9,FMO3,FRMPD1,FZD10,GABRQ,GALNT9,GGTLC1,GLDN,…	189
Cellular Movement,Hematological System Development and Function,Immune Cell Trafficking,Inflammatory Response	Chemotaxis of monocytes	4.21e-10		0.959	ANGPT2,CCL23,CCL8,CCR2,CXCL10,CXCL12,CXCL9,GNLY,HP,IL1B,MST1,PENK,PLA2G7,SELE	14
Cancer,Dermatological Diseases and Conditions,Organismal Injury and Abnormalities	Cutaneous melanoma	4.33e-10			ABCG2,ACAN,ADAM11,ADAMTS5,AKR1C3,ANO2,APOD,ARHGAP8/PRR5-ARHGAP8,ATP1B2,BNC2,BPIFB4,C11orf21,C15orf62,C17orf47,C1orf141,C2CD4C,CA6,CABP7,CADM1,CBLN2,CCDC78,CCL8,CCNL2,CCR2,CDH2,CEACAM8,CHI3L2,CLEC4E,CNGA1,CNGB1,CNKSR2,CNTN5,CNTNAP2,CPLX4,CRISPLD2,CXCL11,CXCL9,CYP17A1,CYP21A2,DCDC1,DLGAP2,DPF3,EDNRA,EGFL6,ESPNL,FABP12,FAIM2,FCGR1B,FGF12,FGF9,FMO3,FRMPD1,FZD10,GABRQ,GGTLC1,GLDN,GNAT2,GRIA4,GRM2,GUCY…	182
Cell Morphology,Embryonic Development,Nervous System Development and Function,Ophthalmic Disease,Organ Development,Organ Morphology,Organismal Development,Organismal Injury and Abnormalities,Tissue Development,Tissue Morphology,Visual System Development and Function	Abnormal morphology of photoreceptors	4.75e-10			ATP1B2,CPLX4,CXCL12,ELOVL4,GNAT1,GUCY2F,RHO,ROM1,RP1,RP1L1,SAG,SAMD7,SLC24A1	13
Embryonic Development,Nervous System Development and Function,Ophthalmic Disease,Organ Development,Organ Morphology,Organismal Development,Organismal Injury and Abnormalities,Tissue Development,Visual System Development and Function	Abnormal morphology of retina	6.21e-10			ATP1B2,CCR2,CPLX4,CXCL12,ELOVL4,GAS1,GNAT1,GUCY2F,RBP4,RHO,ROM1,RP1,RP1L1,RS1,SAG,SAMD7,SLC1A3,SLC24A1,SV2B	19
Cellular Compromise,Ophthalmic Disease,Organismal Injury and Abnormalities,Tissue Morphology	Degeneration of photoreceptors	6.25e-10		0.14	ATP1B2,CCR2,ELOVL4,GNAT1,GNGT1,GUCY2F,IL1B,MAK,PRPH2,RHO,ROM1,RP1L1,SLC24A1	13
Cell Morphology,Embryonic Development,Nervous System Development and Function,Ophthalmic Disease,Organ Development,Organ Morphology,Organismal Development,Organismal Injury and Abnormalities,Tissue Development,Tissue Morphology,Visual System Development and Function	Abnormal morphology of photoreceptor outer segments	8.56e-10			ATP1B2,ELOVL4,GNAT1,GUCY2F,RHO,ROM1,RP1,RP1L1,SAG,SAMD7,SLC24A1	11
Nervous System Development and Function	Sensory system development	1.16e-09		0.248	ANGPTL4,ATP1B2,CCR2,CDH2,CPLX4,CRYAA/CRYAA2,CXCL12,ELOVL4,FGF9,GAS1,GNAT1,GNAT2,GNGT1,GUCY2F,HSF4,NEUROD1,PRPH2,RAX,RBP4,RHO,ROM1,RP1,RP1L1,RS1,SAG,SAMD7,SLC1A3,SLC24A1,SMOC1,SV2B,TBC1D32,VCAM1,VSX2	33
Cellular Development,Cellular Growth and Proliferation,Embryonic Development,Nervous System Development and Function,Organ Development,Organismal Development,Tissue Development,Visual System Development and Function	Formation of eye cells	1.48e-09		0.068	GNAT1,GNAT2,GNGT1,HSF4,NEUROD1,PRPH2,RHO,ROM1,RP1,RP1L1,RS1,VSX2	12
Organismal Development	Morphology of head	2.9e-09			ASIC2,ATP1B2,CCR2,CNTNAP2,CPLX4,CRYAA/CRYAA2,CTSV,CXCL12,EDNRA,ELOVL4,FAIM2,FGF9,GAS1,GFAP,GNAT1,GPR37,GUCY2F,HSF4,IKZF1,IL1B,KCNJ10,KCNN4,LEPR,LHX3,LHX6,MAP2,NEUROD1,NYAP2,PAX8,PCDH15,PENK,PRPH2,PVALB,RAX,RBP4,RHO,ROM1,RP1,RP1L1,RS1,SAG,SAMD7,SLC1A3,SLC24A1,SNAP25,SOSTDC1,SV2B,TBX1,TP73,UNC80,VSX2,ZIC5	52
Cancer,Organismal Injury and Abnormalities	Abdominal adenocarcinoma	3.32e-09			ABCG2,ACAN,ADAM11,ADAMTS1,ADAMTS5,ANGPT2,ANGPTL4,ANKRD9,ANO2,ANO9,APOD,APOLD1,ASB14,ATP1B2,BNC2,BPIFB4,C17orf47,C1orf141,C2CD4C,CA12,CABP7,CADM1,CALHM6,CARD14,CBLN2,CBWD5,CCDC78,CCL8,CCNL2,CCR2,CD164L2,CD69,CD8A,CDH2,CEACAM8,CHI3L2,CLDN2,CLEC4E,CNGA1,CNGB1,CNKSR2,CNTN5,CNTNAP2,CPLX4,CRLF1,CRYAA/CRYAA2,CTHRC1,CXCL10,CXCL11,CXCL12,CYP17A1,CYP21A2,DCDC1,DLGAP2,DNAJB7,DPF3,DSCR8,EDNRA,EFCAB1,EGFL6,EL…	252
Hereditary Disorder,Ophthalmic Disease,Organismal Injury and Abnormalities	Autosomal dominant retinal degeneration	4.12e-09			ELOVL4,GNAT1,IMPG1,IMPG2,PRPH2,RHO,ROM1,RP1,RP1L1	9
Embryonic Development,Nervous System Development and Function,Organ Development,Organ Morphology,Organismal Development,Tissue Development,Visual System Development and Function	Morphology of eye	5.26e-09			ATP1B2,CCR2,CPLX4,CRYAA/CRYAA2,CXCL12,ELOVL4,GAS1,GNAT1,GUCY2F,HSF4,NEUROD1,PRPH2,RBP4,RHO,ROM1,RP1,RP1L1,RS1,SAG,SAMD7,SLC1A3,SLC24A1,SV2B,VSX2	24
Cellular Development,Cellular Growth and Proliferation,Embryonic Development,Nervous System Development and Function,Organ Development,Organismal Development,Tissue Development,Visual System Development and Function	Formation of retinal cells	8.12e-09		0.068	GNAT1,GNAT2,GNGT1,NEUROD1,PRPH2,RHO,ROM1,RP1,RP1L1,RS1,VSX2	11
Hereditary Disorder,Neurological Disease,Organismal Injury and Abnormalities	Autosomal dominant encephalopathy	8.74e-09			CNGA1,ELOVL4,FGF12,GFAP,GNAT1,GNAT2,GNGT1,KCNB1,PDE6A,PRPH2,RCVRN,RHO,ROM1,RP1,RS1,SAG,SLC1A3,SLC24A1	18
Embryonic Development,Nervous System Development and Function,Organ Development,Organismal Development,Tissue Development,Visual System Development and Function	Development of retina	1.07e-08		0.068	FGF9,GNAT1,GNAT2,GNGT1,NEUROD1,PRPH2,RHO,ROM1,RP1,RP1L1,RS1,TBC1D32,VSX2	13
Hereditary Disorder,Neurological Disease,Organismal Injury and Abnormalities	Familial ataxia	1.18e-08			CNGA1,ELOVL4,GNAT1,GNAT2,GNGT1,KCNJ10,PDE6A,PRPH2,RCVRN,RHO,ROM1,RP1,RS1,SAG,SLC1A3,SLC24A1	16
Organ Development,Visual System Development and Function	Function of retina	1.83e-08		-1.103	GNAT1,GUCY2F,MAK,PCDH15,PDE6A,PRPH2,RHO,RP1,RP1L1,RS1	10
Embryonic Development,Nervous System Development and Function,Ophthalmic Disease,Organ Development,Organ Morphology,Organismal Development,Organismal Injury and Abnormalities,Tissue Development,Visual System Development and Function	Abnormal morphology of eye	2.52e-08			ATP1B2,CCR2,CPLX4,CRYAA/CRYAA2,CXCL12,ELOVL4,GAS1,GNAT1,GUCY2F,HSF4,RBP4,RHO,ROM1,RP1,RP1L1,RS1,SAG,SAMD7,SLC1A3,SLC24A1,SV2B	21
Developmental Disorder,Hereditary Disorder,Ophthalmic Disease,Organismal Injury and Abnormalities	Autosomal dominant retinal dystrophy	3.65e-08			ELOVL4,GNAT1,IMPG1,IMPG2,PRPH2,RHO,RP1L1	7
Nervous System Development and Function	Morphology of nervous system	4.56e-08			ADGRG6,ASIC2,ATP1B2,CADM1,CCR2,CDH2,CNTNAP2,CTSV,CXCL12,DLGAP2,EDNRA,FAIM2,GAS1,GFAP,GLDN,GNAT1,GPR37,IKZF1,IL1B,KCNJ10,LEPR,LHX3,LHX6,MAP2,MMP3,NCS1,NEUROD1,NYAP2,OSM,PAK5,PAX8,PCDH15,PENK,PVALB,RASGRF1,RAX,RHO,RIMS2,RP1,RS1,SLC1A3,SLITRK3,SNAP25,SOSTDC1,SV2B,TBX1,TP73,ZIC5	48
Hereditary Disorder,Ophthalmic Disease,Organismal Injury and Abnormalities	Autosomal recessive retinitis pigmentosa	5.12e-08			CNGA1,CNGB1,FAM161A,IMPG2,MAK,PCDH15,PDE6A,RHO,RP1,SAG	10
Molecular Transport	Quantity of metal	5.47e-08		0.458	ADAMTS1,ANGPT2,CCL8,CD8A,CLDN2,CLTRN,CXCL10,CXCL11,CXCL12,CXCL9,EDNRA,GNAT1,HP,IL1B,KCNJ10,KCNN4,LIME1,LTB4R2,NCS1,OSM,REN,RGS1,SELE,SLC11A1,SLC17A9,SLCO1B3,TF,TP73,VCAM1,WIF1	30
Developmental Disorder,Hereditary Disorder,Ophthalmic Disease,Organismal Injury and Abnormalities	Autosomal dominant macular dystrophy	6.07e-08			ELOVL4,IMPG1,IMPG2,PRPH2,RP1L1	5
Cancer,Organismal Injury and Abnormalities	Head and neck tumor	6.34e-08			ABCG2,ACAN,ADAM11,ADAMTS1,ADAMTS5,AKR1C3,ANGPT2,ANGPTL4,ANKRD9,ANO2,ANO9,APOC1,APOD,ARHGAP8/PRR5-ARHGAP8,ARL9,ASB14,ATP1B2,BNC2,BPIFB4,C11orf21,C15orf62,C1orf141,C2CD4C,CA12,CA6,CABP7,CADM1,CALHM6,CARD14,CBLN2,CBWD5,CCDC78,CCL8,CCNL2,CCR2,CD164L2,CD8A,CDH2,CEACAM8,CELF5,CHI3L2,CLDN2,CNGA1,CNGB1,CNKSR2,CNTN5,CNTNAP2,CRISPLD2,CRLF1,CRYAA/CRYAA2,CTHRC1,CXCL10,CXCL12,CXCL9,CYP17A1,CYP21A2,DCDC1,DDTL,…	238
Cancer,Organismal Injury and Abnormalities	Abdominal neoplasm	6.72e-08		1.835	ABCG2,ACAN,ADAM11,ADAMTS1,ADAMTS5,AKR1C3,ANGPT2,ANGPTL4,ANKRD9,ANO2,ANO9,APOC1,APOD,APOLD1,ARHGAP8/PRR5-ARHGAP8,ASB14,ASIC2,ATP1B2,BNC2,BPIFB4,C17orf47,C1orf141,C2CD4C,CA12,CABP7,CADM1,CALHM6,CARD14,CBLN2,CBWD5,CCDC78,CCL8,CCNL2,CCR2,CD164L2,CD69,CD8A,CDH2,CEACAM8,CELF5,CHI3L2,CLDN2,CLEC4E,CNGA1,CNGB1,CNKSR2,CNTN5,CNTNAP2,CPLX4,CRLF1,CRYAA/CRYAA2,CTHRC1,CTSV,CXCL10,CXCL11,CXCL12,CYP17A1,CYP21A2,D…	270
Neurological Disease	Motor dysfunction or movement disorder	6.74e-08		-0.322	APOD,ATP1B2,CA12,CA6,CDH2,CNGA1,CTSV,ELOVL4,FCGR1B,FGF12,GABRQ,GAS1,GFAP,GLDN,GNAT1,GNAT2,GNGT1,GPR88,GRM2,HMGCS2,HOMER1,HP,HSPA1A/HSPA1B,IDO1,IL1B,KCNJ10,KLRC1,MAP2,MEIS1,NEUROD1,OPN1LW,PDE6A,PENK,PRPH2,PVALB,RBP4,RCVRN,RGS9,RHO,ROM1,RP1,RS1,SAG,SAT1,SELE,SLC14A1,SLC1A3,SLC24A1,SNAP25,TBX1,ZIC5,ZNF385B	52
Cancer,Organismal Injury and Abnormalities	Abdominal cancer	7.7e-08		1.459	ABCG2,ACAN,ADAM11,ADAMTS1,ADAMTS5,AKR1C3,ANGPT2,ANGPTL4,ANKRD9,ANO2,ANO9,APOC1,APOD,APOLD1,ARHGAP8/PRR5-ARHGAP8,ASB14,ASIC2,ATP1B2,BNC2,BPIFB4,C17orf47,C1orf141,C2CD4C,CA12,CABP7,CADM1,CALHM6,CARD14,CBLN2,CBWD5,CCDC78,CCL8,CCNL2,CCR2,CD164L2,CD69,CD8A,CDH2,CEACAM8,CELF5,CHI3L2,CLDN2,CLEC4E,CNGA1,CNGB1,CNKSR2,CNTN5,CNTNAP2,CPLX4,CRLF1,CRYAA/CRYAA2,CTHRC1,CTSV,CXCL10,CXCL11,CXCL12,CYP17A1,CYP21A2,D…	267
Cancer,Organismal Injury and Abnormalities	Abdominal carcinoma	8.75e-08		1.689	ABCG2,ACAN,ADAM11,ADAMTS1,ADAMTS5,ANGPT2,ANGPTL4,ANKRD9,ANO2,ANO9,APOD,APOLD1,ARHGAP8/PRR5-ARHGAP8,ASB14,ATP1B2,BNC2,BPIFB4,C17orf47,C1orf141,C2CD4C,CA12,CABP7,CADM1,CALHM6,CARD14,CBLN2,CBWD5,CCDC78,CCL8,CCNL2,CCR2,CD164L2,CD69,CD8A,CDH2,CEACAM8,CELF5,CHI3L2,CLDN2,CLEC4E,CNGA1,CNGB1,CNKSR2,CNTN5,CNTNAP2,CPLX4,CRLF1,CRYAA/CRYAA2,CTHRC1,CTSV,CXCL10,CXCL11,CXCL12,CYP17A1,CYP21A2,DCDC1,DLGAP2,DNAJB7,…	260
Cellular Function and Maintenance,Organ Development,Tissue Development,Visual System Development and Function	Function of retinal cells	1.19e-07			GNAT1,GUCY2F,MAK,PCDH15,PDE6A,PRPH2,RHO,RP1,RP1L1	9
Cancer,Organismal Injury and Abnormalities	Head and neck cancer	1.22e-07			ABCG2,ACAN,ADAM11,ADAMTS1,ADAMTS5,AKR1C3,ANGPT2,ANGPTL4,ANKRD9,ANO2,ANO9,APOC1,APOD,ARHGAP8/PRR5-ARHGAP8,ARL9,ASB14,ATP1B2,BNC2,BPIFB4,C11orf21,C15orf62,C1orf141,C2CD4C,CA12,CA6,CABP7,CALHM6,CARD14,CBLN2,CBWD5,CCDC78,CCL8,CCNL2,CD164L2,CD8A,CDH2,CEACAM8,CELF5,CHI3L2,CLDN2,CNGA1,CNGB1,CNKSR2,CNTN5,CNTNAP2,CRISPLD2,CRLF1,CRYAA/CRYAA2,CTHRC1,CXCL10,CXCL12,CXCL9,CYP17A1,CYP21A2,DCDC1,DDTL,DLGAP2,DPF3…	235
Ophthalmic Disease,Organismal Injury and Abnormalities	Abnormal electrophysiology of eye	1.28e-07			ASIC2,CPLX4,GNAT1,GNGT1,KCNJ10,RBP4,RCVRN,RHO,RP1,RS1	10
Cellular Movement,Hematological System Development and Function,Immune Cell Trafficking,Inflammatory Response	Chemotaxis of mononuclear leukocytes	1.4e-07		1.146	ANGPT2,CCL23,CCL8,CCR2,CXCL10,CXCL11,CXCL12,CXCL9,GNLY,HP,IL1B,MST1,PENK,PLA2G7,RGS1,SELE	16
Cell Morphology,Embryonic Development,Nervous System Development and Function,Ophthalmic Disease,Organ Development,Organ Morphology,Organismal Development,Organismal Injury and Abnormalities,Tissue Development,Tissue Morphology,Visual System Development and Function	Abnormal morphology of rod outer segments	1.61e-07			GNAT1,GUCY2F,RHO,ROM1,SAG,SAMD7	6
Cancer,Endocrine System Disorders,Organismal Injury and Abnormalities	Thyroid carcinoma	1.73e-07			ABCG2,ACAN,ADAM11,ADAMTS1,ADAMTS5,AKR1C3,ANGPT2,ANGPTL4,ANKRD9,ANO2,ANO9,APOC1,APOD,ARHGAP8/PRR5-ARHGAP8,ARL9,ASB14,ATP1B2,BNC2,BPIFB4,C15orf62,C1orf141,C2CD4C,CA12,CA6,CABP7,CALHM6,CARD14,CBLN2,CBWD5,CCDC78,CCNL2,CD164L2,CD8A,CDH2,CEACAM8,CELF5,CHI3L2,CLDN2,CNGA1,CNGB1,CNKSR2,CNTN5,CNTNAP2,CRISPLD2,CRLF1,CRYAA/CRYAA2,CXCL12,CXCL9,CYP17A1,CYP21A2,DCDC1,DDTL,DLGAP2,DPF3,EDNRA,EFCAB1,EGFL6,EIF3CL,E…	224
Hereditary Disorder,Neurological Disease,Organismal Injury and Abnormalities	Familial encephalopathy	1.88e-07			APOC1,APOD,CA12,CA6,CDH2,CNGA1,CNTNAP2,CRLF1,ELOVL4,ERAP2,FCGR1B,FGF12,GABRQ,GAS1,GFAP,GNAT1,GNAT2,GNGT1,GPR88,HIST2H2AA3/HIST2H2AA4,HMGCS2,HOMER1,HP,HSPA1A/HSPA1B,IDO1,KCNB1,KCNH5,KCNJ10,MAP2,OPN1LW,PCLO,PDE6A,PENK,PLA2G7,PRPH2,PTGIS,PVALB,RBFOX3,RBP4,RCVRN,RGS9,RHO,ROM1,RP1,RS1,SAG,SAT1,SLC14A1,SLC1A3,SLC24A1,SNAP25,TF,ZNF385B	53
Cancer,Endocrine System Disorders,Organismal Injury and Abnormalities	Endocrine gland tumor	1.94e-07			ABCG2,ACAN,ADAM11,ADAMTS1,ADAMTS5,AKR1C3,ANGPT2,ANGPTL4,ANKRD9,ANO2,ANO9,APOC1,APOD,ARHGAP8/PRR5-ARHGAP8,ARL9,ASB14,ATP1B2,BNC2,BPIFB4,C15orf62,C1orf141,C2CD4C,CA12,CA6,CABP7,CALHM6,CARD14,CBLN2,CBWD5,CCDC78,CCNL2,CD164L2,CD8A,CDH2,CEACAM8,CELF5,CHI3L2,CLDN2,CNGA1,CNGB1,CNKSR2,CNTN5,CNTNAP2,CRISPLD2,CRLF1,CRYAA/CRYAA2,CTSV,CXCL12,CXCL9,CYP17A1,CYP21A2,DCDC1,DDTL,DLGAP2,DPF3,EDNRA,EFCAB1,EGFL6,EIF…	227
Cancer,Endocrine System Disorders,Organismal Injury and Abnormalities	Nonpituitary endocrine tumor	2.03e-07			ABCG2,ACAN,ADAM11,ADAMTS1,ADAMTS5,AKR1C3,ANGPT2,ANGPTL4,ANKRD9,ANO2,ANO9,APOC1,APOD,ARHGAP8/PRR5-ARHGAP8,ARL9,ASB14,ATP1B2,BNC2,BPIFB4,C15orf62,C1orf141,C2CD4C,CA12,CA6,CABP7,CALHM6,CARD14,CBLN2,CBWD5,CCDC78,CCNL2,CD164L2,CD8A,CDH2,CEACAM8,CELF5,CHI3L2,CLDN2,CNGA1,CNGB1,CNKSR2,CNTN5,CNTNAP2,CRISPLD2,CRLF1,CRYAA/CRYAA2,CTSV,CXCL12,CXCL9,CYP17A1,CYP21A2,DCDC1,DDTL,DLGAP2,DPF3,EDNRA,EFCAB1,EGFL6,EIF…	226
Nervous System Development and Function,Neurological Disease	Abnormal morphology of nervous system	2.12e-07			ADGRG6,ASIC2,ATP1B2,CCR2,CNTNAP2,CTSV,CXCL12,DLGAP2,EDNRA,GAS1,GFAP,GLDN,GNAT1,GPR37,IL1B,KCNJ10,LEPR,LHX3,LHX6,MAP2,MMP3,NCS1,NEUROD1,NYAP2,OSM,PAK5,PAX8,PVALB,RAX,RHO,RIMS2,RP1,RS1,SLC1A3,SLITRK3,SNAP25,SOSTDC1,SV2B,TBX1,TP73,ZIC5	41
Cellular Development,Cellular Growth and Proliferation,Embryonic Development,Nervous System Development and Function,Organ Development,Organismal Development,Tissue Development,Visual System Development and Function	Development of photoreceptors	2.45e-07			GNAT1,GNAT2,GNGT1,PRPH2,RHO,ROM1,RP1,RP1L1,RS1	9
Neurological Disease	Movement Disorders	2.55e-07		-0.264	APOD,ATP1B2,CA12,CA6,CDH2,CNGA1,CTSV,ELOVL4,FCGR1B,FGF12,GABRQ,GAS1,GFAP,GLDN,GNAT1,GNAT2,GNGT1,GPR88,HMGCS2,HOMER1,HP,HSPA1A/HSPA1B,IDO1,IL1B,KCNJ10,KLRC1,MAP2,MEIS1,NEUROD1,OPN1LW,PDE6A,PENK,PRPH2,PVALB,RBP4,RCVRN,RGS9,RHO,ROM1,RP1,RS1,SAG,SAT1,SELE,SLC14A1,SLC1A3,SLC24A1,SNAP25,ZIC5,ZNF385B	50
Cell Morphology,Embryonic Development,Nervous System Development and Function,Organ Development,Organ Morphology,Organismal Development,Tissue Development,Tissue Morphology,Visual System Development and Function	Length of photoreceptor segment	3.69e-07			PRPH2,RHO,ROM1,RP1,RS1	5
Cancer,Organismal Injury and Abnormalities	Head and neck carcinoma	4.41e-07			ABCG2,ACAN,ADAM11,ADAMTS1,ADAMTS5,AKR1C3,ANGPT2,ANGPTL4,ANKRD9,ANO2,ANO9,APOC1,APOD,ARHGAP8/PRR5-ARHGAP8,ARL9,ASB14,ATP1B2,BNC2,BPIFB4,C11orf21,C15orf62,C1orf141,C2CD4C,CA12,CA6,CABP7,CALHM6,CARD14,CBLN2,CBWD5,CCDC78,CCL8,CCNL2,CD164L2,CD8A,CDH2,CEACAM8,CELF5,CHI3L2,CLDN2,CNGA1,CNGB1,CNKSR2,CNTN5,CNTNAP2,CRISPLD2,CRLF1,CRYAA/CRYAA2,CTHRC1,CXCL10,CXCL12,CXCL9,CYP17A1,CYP21A2,DCDC1,DDTL,DLGAP2,DPF3…	232
Molecular Transport	Quantity of metal ion	4.88e-07		0.257	ADAMTS1,ANGPT2,CCL8,CD8A,CLDN2,CLTRN,CXCL10,CXCL11,CXCL12,CXCL9,EDNRA,GNAT1,IL1B,KCNJ10,LIME1,LTB4R2,NCS1,OSM,REN,RGS1,SELE,SLC17A9,SLCO1B3,TP73,VCAM1,WIF1	26
Cellular Movement,Hematological System Development and Function,Hematopoiesis	Chemotaxis of hematopoietic progenitor cells	5.71e-07		-0.34	CCL8,CCR2,CXCL10,CXCL12,CXCL9,RGS1	6
Cellular Assembly and Organization,Cellular Development,Cellular Growth and Proliferation,Embryonic Development,Nervous System Development and Function,Organ Development,Organismal Development,Tissue Development,Visual System Development and Function	Formation of photoreceptor outer segments	5.93e-07			PRPH2,RHO,ROM1,RP1,RS1	5
Amino Acid Metabolism	Quantity of amino acids	7.06e-07		-0.508	ABCG2,ANGPT2,CLTRN,CTSV,CXCL12,HOMER1,IL1B,LHX3,MC4R,PAX8,PDK4,SLC1A3,SLCO1B3,TDO2,TP73	15
Neurological Disease	Ataxia	7.4e-07			CNGA1,ELOVL4,GLDN,GNAT1,GNAT2,GNGT1,IL1B,KCNJ10,NEUROD1,PDE6A,PRPH2,RCVRN,RHO,ROM1,RP1,RS1,SAG,SLC1A3,SLC24A1	19
Connective Tissue Disorders,Inflammatory Disease,Organismal Injury and Abnormalities,Skeletal and Muscular Disorders	Rheumatic Disease	9.13e-07		0.747	ABCG2,ACAN,ADAMTS1,ADAMTS5,ADGRG6,CCL23,CCL8,CCR2,CD69,CEACAM8,CLEC4E,CNGA1,CRYAA/CRYAA2,CXCL10,CXCL11,CXCL12,CXCL9,EDNRA,ERAP2,FCGR1B,GABRQ,GFAP,GNAT2,GNLY,GZMA,HIST1H2AC,HLA-DQA2,HP,HSPA1A/HSPA1B,IDO1,IKZF1,IL1B,LEPR,MMP3,OSM,PCDH15,PLAC4,PTGIS,RASGRF1,RBP4,REN,RGS1,SAG,SELE,SLAMF7,SLC11A1,SLC1A3,SNAP25,SOCS1,TF,TNFRSF13B,TNFSF15,TRAF1,VCAM1	54
Cell-To-Cell Signaling and Interaction,Cellular Movement,Hematological System Development and Function,Immune Cell Trafficking	Recruitment of lymphocytes	9.56e-07		1.718	CCR2,CD8A,CLEC4E,CXCL10,CXCL11,CXCL12,CXCL9,IL1B,OSM,SELE,VCAM1	11
Cellular Movement,Hematological System Development and Function,Hypersensitivity Response,Immune Cell Trafficking	Migration of eosinophils	1.19e-06		-1.499	CXCL10,CXCL11,CXCL12,CXCL9,IGFBP3,IL1B,VCAM1	7
Cancer,Organismal Injury and Abnormalities	Malignant genitourinary solid tumor	1.25e-06		-0.625	ABCG2,ACAN,ADAMTS1,ADAMTS5,ADGRG6,AKR1C3,ANGPT2,ANO2,ANO9,APOD,APOLD1,ARHGAP8/PRR5-ARHGAP8,ASB14,ASIC2,ATP1B2,BNC2,BPIFB4,C1orf141,CADM1,CCDC78,CCR2,CD69,CDH2,CEACAM8,CELF5,CHI3L2,CLDN2,CNGA1,CNGB1,CNKSR2,CNTN5,CNTNAP2,CRLF1,CTSV,CXCL10,CXCL11,CXCL12,CXCL9,CYP17A1,CYP21A2,DCDC1,DLGAP2,DPF3,EDNRA,EGFL6,ELSPBP1,EME2,ERAP2,ERVW-1,ESPNL,FAM161A,FAM84A,FGF9,FMO3,FRMPD1,FZD10,GABRQ,GAS1,GFAP,GNAT1,GNGT…	197
Cancer,Organismal Injury and Abnormalities	Genitourinary tumor	1.26e-06		-0.94	ABCG2,ACAN,ADAMTS1,ADAMTS5,ADGRG6,AKR1C3,ANGPT2,ANO2,ANO9,APOD,APOLD1,ARHGAP8/PRR5-ARHGAP8,ASB14,ASIC2,ATP1B2,BNC2,BPIFB4,C1orf141,CADM1,CCDC78,CCR2,CD69,CD8A,CDH2,CEACAM8,CELF5,CHI3L2,CLDN2,CNGA1,CNGB1,CNKSR2,CNTN5,CNTNAP2,CRLF1,CTSV,CXCL10,CXCL11,CXCL12,CXCL9,CYP17A1,CYP21A2,DCDC1,DLGAP2,DPF3,EDNRA,EGFL6,ELSPBP1,EME2,ERAP2,ERVW-1,ESPNL,FAM161A,FAM84A,FGF9,FMO3,FRMPD1,FZD10,GABRQ,GAS1,GFAP,GNAT1…	200
Cellular Compromise	Degeneration of cells	1.34e-06		0.007	ATP1B2,CADM1,CCR2,CTSV,ELOVL4,GNAT1,GNGT1,GPR37,GUCY2F,IL1B,KCNJ10,LTK,MAK,OSM,PAX8,PRPH2,RHO,ROM1,RP1L1,SLC1A3,SLC24A1,TP73	22
Cell-To-Cell Signaling and Interaction,Nervous System Development and Function	Neurotransmission	2.64e-06		0.722	ASIC2,CDH2,CNTNAP2,FGF12,GPR88,GRIA4,GRM2,HOMER1,IL1B,KCNB1,KCNE1,KCNMB2,MC4R,NCS1,P2RX5,PAX8,PDC,PRPH2,RASGRF1,RIMS2,ROM1,SLC1A3,SNAP25,SV2B	24
Cell-To-Cell Signaling and Interaction,Cellular Movement,Hematological System Development and Function,Immune Cell Trafficking	Attraction of Th0 lymphocytes	2.67e-06			CXCL10,CXCL11,CXCL9	3
Cell-To-Cell Signaling and Interaction,Cellular Movement,Immune Cell Trafficking	Attraction of plasmacytoid dendritic cells	2.67e-06			CXCL10,CXCL11,CXCL9	3
Ophthalmic Disease,Organismal Injury and Abnormalities	Night blindness	2.72e-06			GNAT1,NYX,RHO,SAG,SLC24A1	5
Cell-To-Cell Signaling and Interaction,Cellular Movement,Hematological System Development and Function,Immune Cell Trafficking	Recruitment of mononuclear leukocytes	3.38e-06		1.976	CCL23,CCR2,CD8A,CLEC4E,CXCL10,CXCL11,CXCL12,CXCL9,IL1B,OSM,SELE,VCAM1	12
Cellular Movement,Hematological System Development and Function,Immune Cell Trafficking,Inflammatory Response	Chemotaxis of phagocytes	3.4e-06		0.855	ANGPT2,CCL23,CCL8,CCR2,CD69,CXCL10,CXCL11,CXCL12,CXCL9,EDNRA,GNLY,HP,IL1B,MARCO,MST1,PENK,PLA2G7,SELE,VCAM1	19
Organismal Development,Organismal Injury and Abnormalities	Abnormal morphology of head	3.41e-06			ASIC2,ATP1B2,CCR2,CNTNAP2,CPLX4,CRYAA/CRYAA2,CTSV,CXCL12,EDNRA,ELOVL4,FGF9,GAS1,GNAT1,GPR37,GUCY2F,HSF4,KCNJ10,LHX3,LHX6,MAP2,NEUROD1,PAX8,PVALB,RAX,RBP4,RHO,ROM1,RP1,RP1L1,RS1,SAG,SAMD7,SLC1A3,SLC24A1,SNAP25,SOSTDC1,SV2B,TBX1,TP73,UNC80,ZIC5	41
Cell-mediated Immune Response,Cell-To-Cell Signaling and Interaction,Cellular Movement,Hematological System Development and Function,Immune Cell Trafficking	Recruitment of T lymphocytes	3.45e-06		1.685	CCR2,CD8A,CXCL10,CXCL11,CXCL12,CXCL9,OSM,SELE,VCAM1	9
Cellular Movement	Cell movement	3.56e-06		0.33	ACAN,ADAMTS1,ADAMTS5,ADGRG6,ANGPT2,ANGPTL4,ARHGAP8/PRR5-ARHGAP8,ATP1B2,CADM1,CCL23,CCL8,CCR2,CD69,CD8A,CDH2,CEACAM8,CLEC4E,CNTNAP2,CTSV,CXCL10,CXCL11,CXCL12,CXCL9,CYP21A2,EDNRA,EGFL6,FAIM2,FGF9,GFAP,GNLY,GPR37,HP,HSPA1A/HSPA1B,IDO1,IGFBP3,IGHV1OR15-1,IKZF1,IL1B,KCNN4,KLRC1,LEPR,LHX6,LTB4R2,LTK,MAK,MAP2,MARCO,MC4R,MIR100HG,MMP3,MST1,NEUROD1,NOSTRIN,OSM,PCDH15,PDIA2,PDK4,PENK,PLA2G7,PPIL2,PRAP1,RAS…	83
Embryonic Development,Nervous System Development and Function,Ophthalmic Disease,Organ Development,Organ Morphology,Organismal Development,Organismal Injury and Abnormalities,Tissue Development,Visual System Development and Function	Abnormal morphology of outer nuclear layer	3.65e-06			ATP1B2,GNAT1,GUCY2F,RHO,ROM1,RP1,RP1L1,SLC24A1	8
Inflammatory Disease	Chronic inflammatory disorder	4e-06			ACAN,ADGRG6,C1orf141,CA12,CA6,CCL23,CCL8,CCR2,CD69,CLEC4E,CXCL10,CXCL12,CXCL9,FCGR1B,GABRQ,GFAP,GNLY,GZMA,HIST1H2AC,HLA-DQA2,HP,HPGD,HSPA1A/HSPA1B,IDO1,IKZF1,IL1B,KCNB1,LEPR,MMP3,OSM,PCDH15,PLAC4,PTGIS,RASGRF1,RBP4,REN,RGS1,SELE,SNAP25,SOCS1,SPON1,TBC1D32,TF,TNFRSF13B,TNFSF15,TP73,TRAF1,VCAM1	48
Tissue Morphology	Quantity of cells	4.05e-06		1.36	ABCG2,ACAN,ADAMTS1,ANGPT2,APOD,CADM1,CALHM6,CCR2,CD69,CD8A,CLEC4E,CNTN5,CNTNAP2,CRLF1,CTSV,CXCL10,CXCL12,EDNRA,EGFL6,FAIM2,FGF9,GFAP,GNAT1,GNLY,GPR37,GUCY2F,HOMER1,IDO1,IGFBP3,IKZF1,IL1B,KCNJ10,KLRC1,LEPR,LHX3,LHX6,MC4R,MMP3,MST1,NEUROD1,OSM,P2RX5,PAX8,PCDH15,PCLO,PDK4,PENK,PRPH2,RASGRF1,REN,RGS1,RHO,RIMS2,RP1,RP1L1,SELE,SLC14A1,SLC1A3,SOCS1,SOSTDC1,TF,TNFRSF13B,TNFRSF25,TNFSF15,TP73,TRAF1,VCAM1,…	68
Cellular Movement,Immune Cell Trafficking	Leukocyte migration	4.26e-06		1.066	ADGRG6,ANGPT2,ATP1B2,CCL23,CCL8,CCR2,CD69,CD8A,CEACAM8,CLEC4E,CTSV,CXCL10,CXCL11,CXCL12,CXCL9,EDNRA,GFAP,GNLY,HP,HSPA1A/HSPA1B,IDO1,IGFBP3,IGHV1OR15-1,IL1B,KCNN4,LTK,MARCO,MC4R,MST1,OSM,PDK4,PENK,PLA2G7,PPIL2,PRAP1,REN,RGS1,SAG,SELE,SLC17A9,SOCS1,TNFSF15,VCAM1	43
Cell Morphology,Nervous System Development and Function,Tissue Morphology	Morphology of neurons	4.35e-06			ADGRG6,CADM1,CCR2,CDH2,CNTNAP2,CTSV,DLGAP2,FAIM2,GAS1,GFAP,GLDN,IL1B,KCNJ10,LEPR,LHX3,LHX6,MAP2,MMP3,NCS1,NEUROD1,NYAP2,PAK5,PAX8,PCDH15,PVALB,RASGRF1,RHO,RIMS2,SLC1A3,SLITRK3,TP73	31
Cellular Movement,Hematological System Development and Function,Hematopoiesis,Humoral Immune Response,Immune Cell Trafficking,Inflammatory Response,Lymphoid Tissue Structure and Development	Chemotaxis of pre-B lymphocytes	4.38e-06			CCL8,CCR2,CXCL12,RGS1	4
Cellular Movement	Migration of cells	4.47e-06		0.106	ACAN,ADAMTS1,ADGRG6,ANGPT2,ANGPTL4,ARHGAP8/PRR5-ARHGAP8,ATP1B2,CCL23,CCL8,CCR2,CD69,CD8A,CDH2,CEACAM8,CLEC4E,CNTNAP2,CTSV,CXCL10,CXCL11,CXCL12,CXCL9,CYP21A2,EDNRA,EGFL6,FAIM2,FGF9,GFAP,GNLY,HP,HSPA1A/HSPA1B,IDO1,IGFBP3,IGHV1OR15-1,IKZF1,IL1B,KCNN4,LEPR,LHX6,LTB4R2,LTK,MAP2,MARCO,MC4R,MIR100HG,MMP3,MST1,NEUROD1,NOSTRIN,OSM,PCDH15,PDIA2,PDK4,PENK,PLA2G7,PPIL2,PRAP1,RASGRF1,REN,RGS1,RHO,SAG,SCGB3A1,…	76
Cellular Movement,Hematological System Development and Function,Immune Cell Trafficking	Cell movement of mononuclear leukocytes	5.49e-06		1.78	ANGPT2,CCL23,CCL8,CCR2,CD69,CD8A,CTSV,CXCL10,CXCL11,CXCL12,CXCL9,GNLY,HP,IL1B,KCNN4,LTK,MST1,OSM,PENK,PLA2G7,PRAP1,REN,RGS1,SELE,SOCS1,VCAM1	26
Cellular Movement,Hematological System Development and Function,Immune Cell Trafficking,Inflammatory Response	Chemotaxis of leukocytes	5.64e-06		1.351	ANGPT2,CCL23,CCL8,CCR2,CD69,CXCL10,CXCL11,CXCL12,CXCL9,EDNRA,GNLY,HP,IL1B,MARCO,MST1,PENK,PLA2G7,PRAP1,RGS1,SELE,VCAM1	21
Hereditary Disorder,Neurological Disease,Organismal Injury and Abnormalities,Psychological Disorders,Skeletal and Muscular Disorders	Huntington Disease	5.93e-06			APOD,CA12,CDH2,FGF12,GFAP,GNAT2,GNGT1,GPR88,HMGCS2,HOMER1,HP,HSPA1A/HSPA1B,IDO1,MAP2,OPN1LW,PENK,PVALB,RBP4,RGS9,RHO,ROM1,RS1,SAG,SAT1,SLC14A1,SLC1A3,SNAP25,ZNF385B	28
Cellular Movement,Hematological System Development and Function	Cell movement of hematopoietic cells	6.01e-06		-0.301	CCL8,CCR2,CD69,CXCL10,CXCL11,CXCL12,CXCL9,RGS1,SELE	9
Cardiovascular System Development and Function,Cellular Movement	Chemotaxis of endothelial cell lines	6.59e-06		0	ANGPT2,CXCL10,CXCL11,CXCL9,SELE	5
Cell Morphology,Cellular Assembly and Organization,Cellular Development,Cellular Growth and Proliferation,Embryonic Development,Nervous System Development and Function,Organ Development,Organ Morphology,Organismal Development,Tissue Development,Tissue Morphology,Visual System Development and Function	Length of photoreceptor outer segments	7.22e-06			RHO,ROM1,RP1,RS1	4
Cancer,Organismal Injury and Abnormalities	Incidence of tumor	7.23e-06		1.498	ABCG2,ACAN,ADAMTS1,ADAMTS5,ANGPT2,ANGPTL4,ANKRD9,ANO2,ANO9,APOD,APOLD1,ATP1B2,BNC2,BPIFB4,C1orf141,CA12,CABP7,CADM1,CBWD5,CCDC78,CD69,CD8A,CDH2,CLDN2,CLTRN,CNGA1,CNKSR2,CNTN5,CNTNAP2,CPLX4,CRLF1,CRYAA/CRYAA2,CTHRC1,CTSV,CXCL10,CXCL11,CXCL12,CXCL9,CYP17A1,CYP21A2,DCDC1,DLGAP2,DNAJB7,DPF3,EDNRA,EFCAB1,ELOVL4,ELSPBP1,ERAP2,ERVW-1,ESPNL,FAIM2,FAM161A,FCGR1B,FGF12,FGF9,FMO3,FRMPD1,FZD10,GABRQ,GALNT9,G…	201
Cell-To-Cell Signaling and Interaction,Cellular Movement,Hematological System Development and Function,Immune Cell Trafficking	Recruitment of antigen presenting cells	7.96e-06		1.357	ADGRG6,ANGPT2,CCR2,CD8A,CLEC4E,CXCL10,CXCL12,IDO1,IL1B,OSM,VCAM1	11
Cellular Movement	Chemotaxis of myeloid cells	8.2e-06		1.698	ANGPT2,CCL23,CCL8,CCR2,CD69,CXCL10,CXCL12,CXCL9,EDNRA,GNLY,HP,IL1B,MST1,PENK,PLA2G7,PRAP1,SELE,VCAM1	18
Cancer,Gastrointestinal Disease,Organismal Injury and Abnormalities	Digestive organ tumor	8.6e-06		1.555	ABCG2,ACAN,ADAM11,ADAMTS1,ADAMTS5,AKR1C3,ANGPT2,ANGPTL4,ANKRD9,ANO2,ANO9,APOC1,APOD,APOLD1,ARHGAP8/PRR5-ARHGAP8,ASB14,ATP1B2,BNC2,BPIFB4,C17orf47,C1orf141,C2CD4C,CA12,CABP7,CADM1,CALHM6,CARD14,CBLN2,CBWD5,CCDC78,CCL8,CCNL2,CCR2,CD164L2,CD69,CD8A,CDH2,CEACAM8,CHI3L2,CLDN2,CLEC4E,CNGA1,CNGB1,CNKSR2,CNTN5,CNTNAP2,CPLX4,CRLF1,CRYAA/CRYAA2,CTHRC1,CTSV,CXCL10,CXCL11,CXCL12,CYP17A1,CYP21A2,DCDC1,DLGAP2,…	252
Developmental Disorder,Hereditary Disorder,Ophthalmic Disease,Organismal Injury and Abnormalities	Adult-onset vitelliform macular dystrophy	1.06e-05			IMPG1,IMPG2,PRPH2	3
Cell-To-Cell Signaling and Interaction,Cellular Movement,Hematological System Development and Function,Immune Cell Trafficking	Attraction of Th1 cells	1.06e-05			CXCL10,CXCL11,CXCL9	3
Cell-To-Cell Signaling and Interaction,Nervous System Development and Function	Action potential of cells	1.1e-05			CDH2,GPR88,GRIA4,GRM2,IL1B,KCNB1,KCNE1,KCNMB2,P2RX5,PAX8,PDC,RASGRF1	12
Cancer,Gastrointestinal Disease,Organismal Injury and Abnormalities	Gastrointestinal carcinoma	1.2e-05			ABCG2,ACAN,ADAM11,ADAMTS1,ADAMTS5,ANGPT2,ANGPTL4,ANKRD9,ANO9,APOD,APOLD1,ASB14,ATP1B2,BNC2,BPIFB4,C17orf47,C1orf141,C2CD4C,CA12,CABP7,CADM1,CALHM6,CARD14,CBLN2,CBWD5,CCL8,CCNL2,CCR2,CD164L2,CD69,CD8A,CDH2,CEACAM8,CHI3L2,CLDN2,CLEC4E,CNGA1,CNGB1,CNKSR2,CNTN5,CNTNAP2,CPLX4,CRLF1,CRYAA/CRYAA2,CTHRC1,CXCL10,CXCL12,CYP17A1,CYP21A2,DCDC1,DLGAP2,DNAJB7,DPF3,EFCAB1,EGFL6,ERAP2,ESPNL,FAIM,FAM161A,FAM241A,…	222
Cell-To-Cell Signaling and Interaction,Cellular Movement,Hematological System Development and Function,Immune Cell Trafficking,Inflammatory Response	Recruitment of macrophages	1.25e-05		1.194	ADGRG6,ANGPT2,CCR2,CD8A,CLEC4E,CXCL10,CXCL12,IDO1,IL1B,VCAM1	10
Neurological Disease	Dyskinesia	1.27e-05			APOD,CA12,CDH2,FGF12,GFAP,GNAT2,GNGT1,GPR88,HMGCS2,HOMER1,HP,HSPA1A/HSPA1B,IDO1,KCNJ10,MAP2,OPN1LW,PENK,PVALB,RBP4,RGS9,RHO,ROM1,RS1,SAG,SAT1,SLC14A1,SLC1A3,SNAP25,ZNF385B	29
Organ Morphology,Tissue Morphology,Visual System Development and Function	Quantity of retinal cells	1.29e-05		-0.109	GFAP,GUCY2F,NEUROD1,PRPH2,RHO,RP1,RP1L1,VSX2	8
Cancer	Hyperplasia of secretory structure	1.31e-05		-1.134	CTSV,CXCL12,CYP17A1,CYP21A2,HSD17B3,LHX3,MMP3,OSM,PAX8,RIMS2,SNAP25,TNFSF15,TP73	13
Cancer,Gastrointestinal Disease,Organismal Injury and Abnormalities	Large intestine adenocarcinoma	1.53e-05			ABCG2,ACAN,ADAM11,ADAMTS1,ADAMTS5,ANGPT2,ANGPTL4,ANKRD9,ANO9,APOD,APOLD1,ASB14,ATP1B2,BNC2,BPIFB4,C17orf47,C1orf141,C2CD4C,CA12,CABP7,CADM1,CALHM6,CARD14,CBLN2,CBWD5,CCL8,CCNL2,CCR2,CD164L2,CD69,CD8A,CDH2,CEACAM8,CHI3L2,CLDN2,CLEC4E,CNGB1,CNKSR2,CNTN5,CNTNAP2,CPLX4,CRLF1,CRYAA/CRYAA2,CTHRC1,CYP17A1,CYP21A2,DCDC1,DLGAP2,DNAJB7,DPF3,EFCAB1,EGFL6,ERAP2,ESPNL,FAIM,FAM161A,FAM241A,FAM84A,FGF12,FMO3,FR…	211
Developmental Disorder,Hereditary Disorder,Ophthalmic Disease,Organismal Injury and Abnormalities	Macular dystrophy or cone or cone-rod dystrophy	1.54e-05			ELOVL4,FAM161A,IMPG1,IMPG2,KCNV2,PRPH2,RP1L1	7
Connective Tissue Disorders,Inflammatory Disease,Inflammatory Response,Organismal Injury and Abnormalities,Skeletal and Muscular Disorders	Inflammation of joint	1.54e-05		1.083	ABCG2,ACAN,ADAMTS1,ADAMTS5,ADGRG6,CCL23,CCL8,CCR2,CD69,CLEC4E,CXCL10,CXCL12,CXCL9,GABRQ,GFAP,GNLY,GZMA,HIST1H2AC,HLA-DQA2,HP,HSPA1A/HSPA1B,IKZF1,IL1B,LEPR,MMP3,OSM,PCDH15,PLAC4,PTGIS,RASGRF1,RBP4,REN,SELE,SLC11A1,SLC1A3,SNAP25,SOCS1,TF,TNFRSF13B,TNFSF15,TRAF1,VCAM1	42
Cell-mediated Immune Response,Cellular Movement,Hematological System Development and Function,Immune Cell Trafficking	T cell migration	1.59e-05		1.221	CCL23,CCL8,CCR2,CD69,CTSV,CXCL10,CXCL11,CXCL12,CXCL9,GNLY,IL1B,KCNN4,LTK,REN,RGS1,SELE,SOCS1	17
Cell-To-Cell Signaling and Interaction,Cellular Movement,Hematological System Development and Function,Immune Cell Trafficking	Recruitment of leukocytes	1.71e-05		1.06	ADGRG6,ANGPT2,CCL23,CCR2,CD69,CD8A,CLEC4E,CXCL10,CXCL11,CXCL12,CXCL9,HSPA1A/HSPA1B,IDO1,IL1B,OSM,SELE,SLC17A9,SOCS1,VCAM1	19
Cellular Function and Maintenance,Organ Development,Tissue Development,Visual System Development and Function	Maintenance of photoreceptors	1.78e-05			MAK,PCDH15,PDE6A,RHO,RP1,RP1L1	6
Cellular Movement,Hematological System Development and Function,Immune Cell Trafficking	Cell movement of leukocytes	1.78e-05		1.087	ANGPT2,CCL23,CCL8,CCR2,CD69,CD8A,CTSV,CXCL10,CXCL11,CXCL12,CXCL9,EDNRA,GFAP,GNLY,HP,IDO1,IGFBP3,IL1B,KCNN4,LTK,MARCO,MC4R,MST1,OSM,PDK4,PENK,PLA2G7,PRAP1,REN,RGS1,SAG,SELE,SLC17A9,SOCS1,TNFSF15,VCAM1	36
Organ Morphology,Tissue Morphology,Visual System Development and Function	Quantity of photoreceptors	1.94e-05		0.236	GFAP,GUCY2F,NEUROD1,PRPH2,RHO,RP1,RP1L1	7
Neurological Disease	Neurological signs	2.03e-05			APOD,CA12,CDH2,FGF12,GFAP,GNAT2,GNGT1,GPR88,GRIA4,HMGCS2,HOMER1,HP,HSPA1A/HSPA1B,IDO1,KCNJ10,MAP2,OPN1LW,PENK,PVALB,RASGRF1,RBP4,RGS9,RHO,ROM1,RS1,SAG,SAT1,SLC14A1,SLC1A3,SNAP25,TBX1,ZNF385B	32
Cell-To-Cell Signaling and Interaction,Cellular Movement,Hematological System Development and Function,Immune Cell Trafficking,Inflammatory Response	Recruitment of phagocytes	2.16e-05		0.874	ADGRG6,ANGPT2,CCL23,CCR2,CD69,CD8A,CLEC4E,CXCL10,CXCL12,HSPA1A/HSPA1B,IDO1,IL1B,OSM,SELE,SLC17A9,VCAM1	16
Cancer,Organismal Injury and Abnormalities	Anogenital cancer	2.33e-05		-0.625	ABCG2,ACAN,ADAMTS1,ADAMTS5,ADGRG6,AKR1C3,ANGPT2,ANO2,ANO9,APOD,APOLD1,ARHGAP8/PRR5-ARHGAP8,ASB14,ASIC2,ATP1B2,BNC2,BPIFB4,C1orf141,CADM1,CCDC78,CCR2,CD69,CDH2,CHI3L2,CLDN2,CNGA1,CNGB1,CNKSR2,CNTN5,CNTNAP2,CTSV,CXCL10,CXCL11,CXCL12,CXCL9,CYP17A1,CYP21A2,DCDC1,DLGAP2,DPF3,EDNRA,EGFL6,ELSPBP1,EME2,ERAP2,ERVW-1,ESPNL,FAM161A,FAM84A,FGF9,FMO3,FRMPD1,FZD10,GABRQ,GAS1,GFAP,GNAT1,GNGT1,GOLGA8A/GOLGA8B,GR…	180
Connective Tissue Development and Function,Connective Tissue Disorders,Organismal Injury and Abnormalities,Skeletal and Muscular Disorders,Tissue Development,Tissue Morphology	Catabolism of cartilage tissue	2.38e-05		1	ACAN,ADAMTS5,IL1B,MMP3	4
Cellular Movement,Hematological System Development and Function,Immune Cell Trafficking	Cell movement of granulocytes	2.43e-05		1.53	ANGPT2,CCL23,CCL8,CCR2,CD69,CXCL10,CXCL11,CXCL12,CXCL9,EDNRA,IGFBP3,IL1B,OSM,PDK4,PENK,PLA2G7,PRAP1,REN,SELE,SLC17A9,VCAM1	21
Cellular Movement,Hematological System Development and Function	Cell movement of hematopoietic progenitor cells	2.44e-05		0.045	CCL8,CCR2,CD69,CXCL10,CXCL11,CXCL12,CXCL9,RGS1	8
Cell-To-Cell Signaling and Interaction,Cellular Movement	Recruitment of cells	2.55e-05		0.705	ADGRG6,ANGPT2,CCL23,CCR2,CD69,CD8A,CLEC4E,CXCL10,CXCL11,CXCL12,CXCL9,HSPA1A/HSPA1B,IDO1,IL1B,OSM,SELE,SLC11A1,SLC17A9,SOCS1,VCAM1	20
Cancer,Gastrointestinal Disease,Organismal Injury and Abnormalities	Digestive system cancer	2.61e-05		1.689	ABCG2,ACAN,ADAM11,ADAMTS1,ADAMTS5,AKR1C3,ANGPT2,ANGPTL4,ANKRD9,ANO2,ANO9,APOC1,APOD,APOLD1,ARHGAP8/PRR5-ARHGAP8,ASB14,ATP1B2,BNC2,BPIFB4,C17orf47,C1orf141,C2CD4C,CA12,CABP7,CADM1,CALHM6,CARD14,CBLN2,CBWD5,CCDC78,CCL8,CCNL2,CCR2,CD164L2,CD69,CD8A,CDH2,CEACAM8,CHI3L2,CLDN2,CLEC4E,CNGA1,CNGB1,CNKSR2,CNTN5,CNTNAP2,CPLX4,CRLF1,CRYAA/CRYAA2,CTHRC1,CXCL10,CXCL11,CXCL12,CYP17A1,CYP21A2,DCDC1,DLGAP2,DNAJB…	246
Cellular Movement,Hematological System Development and Function,Immune Cell Trafficking	Lymphocyte migration	2.62e-05		1.66	CCL23,CCL8,CCR2,CD69,CD8A,CTSV,CXCL10,CXCL11,CXCL12,CXCL9,GNLY,IL1B,KCNN4,LTK,OSM,REN,RGS1,SELE,SOCS1,VCAM1	20
Cellular Movement,Hematological System Development and Function,Immune Cell Trafficking	Migration of mononuclear leukocytes	2.63e-05		1.805	CCL23,CCL8,CCR2,CD69,CD8A,CTSV,CXCL10,CXCL11,CXCL12,CXCL9,GNLY,IL1B,KCNN4,LTK,OSM,PRAP1,REN,RGS1,SELE,SOCS1,VCAM1	21
Cell-mediated Immune Response,Cellular Movement,Hematological System Development and Function,Immune Cell Trafficking,Inflammatory Response,Lymphoid Tissue Structure and Development	Chemotaxis of T lymphocytes	2.93e-05		1.46	CCL23,CCL8,CCR2,CXCL10,CXCL11,CXCL12,CXCL9,GNLY,RGS1	9
Cellular Movement	Movement of bone marrow cell lines	3.17e-05		-0.89	CCL23,CXCL10,CXCL11,CXCL12,CXCL9	5
Cancer,Gastrointestinal Disease,Organismal Injury and Abnormalities	Gastrointestinal adenocarcinoma	3.18e-05			ABCG2,ACAN,ADAM11,ADAMTS1,ADAMTS5,ANGPT2,ANGPTL4,ANKRD9,ANO9,APOD,APOLD1,ASB14,ATP1B2,BNC2,BPIFB4,C17orf47,C1orf141,C2CD4C,CA12,CABP7,CADM1,CALHM6,CARD14,CBLN2,CBWD5,CCL8,CCNL2,CCR2,CD164L2,CD69,CD8A,CDH2,CEACAM8,CHI3L2,CLDN2,CLEC4E,CNGB1,CNKSR2,CNTN5,CNTNAP2,CPLX4,CRLF1,CRYAA/CRYAA2,CTHRC1,CYP17A1,CYP21A2,DCDC1,DLGAP2,DNAJB7,DPF3,EFCAB1,EGFL6,ERAP2,ESPNL,FAIM,FAM161A,FAM241A,FAM84A,FGF12,FMO3,FR…	214
Nervous System Development and Function	Morphology of central nervous system	3.57e-05			ASIC2,ATP1B2,CCR2,CNTNAP2,CTSV,CXCL12,FAIM2,GAS1,GFAP,GPR37,IKZF1,IL1B,KCNJ10,LEPR,LHX3,LHX6,MAP2,NEUROD1,NYAP2,PAX8,PENK,PVALB,RAX,RIMS2,SLC1A3,SNAP25,TP73,ZIC5	28
Cancer,Organismal Injury and Abnormalities	Frequency of tumor	3.6e-05		1.497	ABCG2,ACAN,ADAMTS1,ADAMTS5,ANGPT2,ANGPTL4,ANKRD9,ANO2,ANO9,APOD,ATP1B2,BNC2,BPIFB4,C1orf141,CA12,CABP7,CADM1,CBWD5,CCDC78,CD69,CD8A,CDH2,CLDN2,CLTRN,CNGA1,CNKSR2,CNTN5,CNTNAP2,CPLX4,CRLF1,CRYAA/CRYAA2,CTHRC1,CXCL11,CXCL12,CXCL9,CYP17A1,CYP21A2,DCDC1,DLGAP2,DNAJB7,DPF3,EFCAB1,ELOVL4,ELSPBP1,ERAP2,ERVW-1,ESPNL,FAIM2,FAM161A,FCGR1B,FGF12,FGF9,FMO3,FRMPD1,FZD10,GABRQ,GALNT9,GAS1,GFAP,GGTLC1,GNAT1,GOL…	193
Cellular Movement,Hematological System Development and Function,Immune Cell Trafficking	Cell movement of peripheral blood leukocytes	3.7e-05		-0.088	ANGPT2,CCL8,CCR2,CXCL10,CXCL12,CXCL9,RGS1,SELE	8
Cell Death and Survival,Organismal Injury and Abnormalities	Necrosis of epithelial tissue	3.71e-05		0.507	ABCG2,ADAMTS1,ANGPT2,CARD14,CCR2,CDH2,CRYAA/CRYAA2,CXCL10,CXCL12,ELOVL4,FAIM,GNLY,GPR37,IGFBP3,IL1B,KCNB1,MMP3,MST1,OSM,PTGIS,RBP4,SOCS1,TNFRSF25,TNFSF15,TP73,TRAF1,UBD,VASN	28
Cellular Movement,Hematological System Development and Function,Immune Cell Trafficking,Inflammatory Response	Migration of plasmacytoid dendritic cells	4.44e-05			CXCL10,CXCL11,CXCL12,CXCL9	4
Developmental Disorder,Hereditary Disorder,Ophthalmic Disease,Organismal Injury and Abnormalities	Congenital stationary night blindness	4.44e-05			GNAT1,NYX,RHO,SLC24A1	4
Nervous System Development and Function,Organ Morphology,Organismal Development	Morphology of brain	4.72e-05			ASIC2,ATP1B2,CCR2,CNTNAP2,CTSV,CXCL12,FAIM2,GAS1,GFAP,GPR37,IKZF1,IL1B,LEPR,LHX3,LHX6,MAP2,NEUROD1,NYAP2,PAX8,PENK,PVALB,RAX,SLC1A3,SNAP25,TP73,ZIC5	26
Cellular Movement	Cell movement of myeloid cells	4.94e-05		1.156	ANGPT2,CCL23,CCL8,CCR2,CD69,CTSV,CXCL10,CXCL11,CXCL12,CXCL9,EDNRA,GNLY,HP,IGFBP3,IL1B,MC4R,MST1,OSM,PDK4,PENK,PLA2G7,PRAP1,REN,SELE,SLC17A9,SOCS1,VCAM1	27
Neurological Disease,Organismal Injury and Abnormalities	Seizures	5.03e-05		-0.103	ANGPTL4,CA12,CA6,CCR2,CNTNAP2,FCGR1B,FGF12,GABRQ,GFAP,GRIA4,HOMER1,HSPA1A/HSPA1B,IL1B,IL4I1,KCNB1,KCNH5,KCNJ10,NEUROD1,PCDH15,RGS1,SLC1A3,SLITRK3,SV2B	23
Cancer,Gastrointestinal Disease,Organismal Injury and Abnormalities	Gastrointestinal tumor	5.06e-05		0	ABCG2,ACAN,ADAM11,ADAMTS1,ADAMTS5,AKR1C3,ANGPT2,ANGPTL4,ANKRD9,ANO9,APOC1,APOD,APOLD1,ASB14,ATP1B2,BNC2,BPIFB4,C17orf47,C1orf141,C2CD4C,CA12,CABP7,CADM1,CALHM6,CARD14,CBLN2,CBWD5,CCL8,CCNL2,CCR2,CD164L2,CD69,CD8A,CDH2,CEACAM8,CHI3L2,CLDN2,CLEC4E,CNGA1,CNGB1,CNKSR2,CNTN5,CNTNAP2,CPLX4,CRLF1,CRYAA/CRYAA2,CTHRC1,CTSV,CXCL10,CXCL12,CYP17A1,CYP21A2,DCDC1,DLGAP2,DNAJB7,DPF3,EFCAB1,EGFL6,ERAP2,ESPNL,FAI…	228
Cell Cycle	Entry into cell cycle progression of tumor cell lines	5.17e-05			CXCL12,HPGD,SCGB3A1	3
Cell Death and Survival,Organismal Survival	Survival of Bacillus anthracis	5.17e-05			CXCL10,CXCL11,CXCL9	3
Cellular Growth and Proliferation	Inhibition of bacteria	5.17e-05			GNLY,GZMA,UBD	3
Organismal Injury and Abnormalities	Scar tissue	5.4e-05		1.067	CCR2,CXCL10,CXCL12,GFAP,KRT15	5
Cancer,Gastrointestinal Disease,Organismal Injury and Abnormalities	Gastrointestinal tract cancer	5.5e-05			ABCG2,ACAN,ADAM11,ADAMTS1,ADAMTS5,AKR1C3,ANGPT2,ANGPTL4,ANKRD9,ANO9,APOC1,APOD,APOLD1,ASB14,ATP1B2,BNC2,BPIFB4,C17orf47,C1orf141,C2CD4C,CA12,CABP7,CADM1,CALHM6,CARD14,CBLN2,CBWD5,CCL8,CCNL2,CCR2,CD164L2,CD69,CD8A,CDH2,CEACAM8,CHI3L2,CLDN2,CLEC4E,CNGA1,CNGB1,CNKSR2,CNTN5,CNTNAP2,CPLX4,CRLF1,CRYAA/CRYAA2,CTHRC1,CXCL10,CXCL12,CYP17A1,CYP21A2,DCDC1,DLGAP2,DNAJB7,DPF3,EFCAB1,EGFL6,ERAP2,ESPNL,FAIM,FAM…	227
Cancer,Organismal Injury and Abnormalities	Genitourinary carcinoma	5.53e-05			ABCG2,ACAN,ADAMTS5,ANGPT2,ANO2,ANO9,APOD,ASB14,ATP1B2,BNC2,BPIFB4,C1orf141,CADM1,CCDC78,CCR2,CDH2,CEACAM8,CELF5,CNGA1,CNKSR2,CNTN5,CNTNAP2,CTSV,CXCL10,CXCL11,CXCL12,CYP17A1,CYP21A2,DCDC1,DLGAP2,DPF3,EDNRA,EGFL6,ELSPBP1,EME2,ERAP2,ERVW-1,ESPNL,FAM161A,FAM84A,FGF9,FMO3,FRMPD1,FZD10,GABRQ,GAS1,GFAP,GNAT1,GOLGA8A/GOLGA8B,GRIA4,GRM2,GUCY2F,GZMA,HAUS5,HILPDA,HIST2H2AA3/HIST2H2AA4,HLA-DQA2,HP,HSD17B3,HS…	170
Cell-mediated Immune Response,Cellular Movement,Hematological System Development and Function,Immune Cell Trafficking	Cell movement of T lymphocytes	5.55e-05		1.696	CCL23,CCL8,CCR2,CD69,CTSV,CXCL10,CXCL11,CXCL12,CXCL9,GNLY,IL1B,REN,RGS1,SELE,SOCS1	15
Neurological Disease,Skeletal and Muscular Disorders	Neuromuscular disease	5.74e-05			ABCG2,APOD,CA12,CDH2,CXCL12,ERVW-1,FCGR1B,FGF12,GABRQ,GFAP,GNAT2,GNGT1,GPR88,HLA-DQA2,HMGCS2,HOMER1,HP,HSPA1A/HSPA1B,IDO1,IL1B,KCNB1,MAP2,OPN1LW,PENK,PVALB,RBP4,RGS9,RHO,ROM1,RS1,SAG,SAT1,SLC14A1,SLC1A3,SNAP25,TF,ZNF385B	37
Cancer,Organismal Injury and Abnormalities,Reproductive System Disease	Genital tract cancer	6.05e-05			ABCG2,ACAN,ADAMTS5,AKR1C3,ANGPT2,ANO2,ANO9,APOD,APOLD1,ASB14,ASIC2,ATP1B2,BNC2,BPIFB4,C1orf141,CADM1,CCDC78,CCR2,CD69,CDH2,CNGA1,CNKSR2,CNTN5,CNTNAP2,CTSV,CXCL10,CXCL11,CXCL12,CYP17A1,CYP21A2,DCDC1,DLGAP2,DPF3,EDNRA,ELSPBP1,EME2,ERAP2,ERVW-1,ESPNL,FAM161A,FAM84A,FGF9,FMO3,FRMPD1,FZD10,GABRQ,GAS1,GFAP,GNAT1,GNGT1,GOLGA8A/GOLGA8B,GRIA4,GRM2,GUCY2F,GZMA,HIST2H2AA3/HIST2H2AA4,HLA-DQA2,HP,HSD17B3,IDO1…	162
Cellular Movement,Hematological System Development and Function,Immune Cell Trafficking,Inflammatory Response	Cell movement of phagocytes	6.15e-05		0.784	ANGPT2,CCL23,CCL8,CCR2,CD69,CTSV,CXCL10,CXCL11,CXCL12,CXCL9,EDNRA,GNLY,HP,IL1B,MARCO,MC4R,MST1,PDK4,PENK,PLA2G7,PRAP1,REN,SAG,SELE,SLC17A9,SOCS1,VCAM1	27
Cell-To-Cell Signaling and Interaction,Nervous System Development and Function	Synaptic transmission of cells	6.52e-05		0.378	CDH2,CNTNAP2,HOMER1,IL1B,NCS1,PRPH2,ROM1,SLC1A3,SNAP25,SV2B	10
Cancer,Organismal Injury and Abnormalities	Pelvic cancer	6.61e-05			ABCG2,ACAN,ADAMTS5,AKR1C3,ANGPT2,ANO2,ANO9,APOD,APOLD1,ASB14,ASIC2,ATP1B2,BNC2,BPIFB4,C1orf141,CADM1,CCDC78,CCR2,CD69,CDH2,CEACAM8,CELF5,CNGA1,CNKSR2,CNTN5,CNTNAP2,CTSV,CXCL10,CXCL11,CXCL12,CYP17A1,CYP21A2,DCDC1,DLGAP2,DPF3,EDNRA,ELSPBP1,EME2,ERAP2,ERVW-1,ESPNL,FAM161A,FAM84A,FGF9,FMO3,FRMPD1,FZD10,GABRQ,GAS1,GFAP,GNAT1,GNGT1,GOLGA8A/GOLGA8B,GRIA4,GRM2,GUCY2F,GZMA,HAUS5,HIST2H2AA3/HIST2H2AA4,HLA-…	171
Cell-To-Cell Signaling and Interaction,Cellular Movement	Recruitment of myeloid cells	6.61e-05		0.377	ADGRG6,ANGPT2,CCL23,CCR2,CD69,CD8A,CLEC4E,CXCL10,CXCL12,CXCL9,HSPA1A/HSPA1B,IDO1,IL1B,SELE,SLC17A9,VCAM1	16
Cancer,Gastrointestinal Disease,Organismal Injury and Abnormalities	Large intestine neoplasm	6.67e-05			ABCG2,ACAN,ADAM11,ADAMTS1,ADAMTS5,AKR1C3,ANGPT2,ANGPTL4,ANKRD9,ANO9,APOC1,APOD,APOLD1,ASB14,ATP1B2,BNC2,BPIFB4,C17orf47,C1orf141,C2CD4C,CA12,CABP7,CADM1,CALHM6,CARD14,CBLN2,CBWD5,CCL8,CCNL2,CCR2,CD164L2,CD69,CD8A,CDH2,CEACAM8,CHI3L2,CLDN2,CLEC4E,CNGB1,CNKSR2,CNTN5,CNTNAP2,CPLX4,CRLF1,CRYAA/CRYAA2,CTHRC1,CTSV,CXCL10,CXCL12,CYP17A1,CYP21A2,DCDC1,DLGAP2,DNAJB7,DPF3,EFCAB1,EGFL6,ERAP2,ESPNL,FAIM,FAM1…	219
Cellular Movement,Hematological System Development and Function,Hypersensitivity Response,Immune Cell Trafficking	Cell movement of eosinophils	7.33e-05		0.315	CXCL10,CXCL11,CXCL12,CXCL9,IGFBP3,IL1B,OSM,PLA2G7,VCAM1	9
Connective Tissue Disorders,Immunological Disease,Inflammatory Disease,Inflammatory Response,Organismal Injury and Abnormalities,Skeletal and Muscular Disorders	Rheumatoid arthritis	7.37e-05			ACAN,ADGRG6,CCL23,CCL8,CCR2,CD69,CLEC4E,CXCL10,CXCL12,CXCL9,GFAP,GNLY,GZMA,HIST1H2AC,HLA-DQA2,HP,HSPA1A/HSPA1B,IKZF1,IL1B,MMP3,OSM,PCDH15,PLAC4,PTGIS,RASGRF1,RBP4,SELE,SOCS1,TNFRSF13B,TNFSF15,TRAF1,VCAM1	32
Organismal Injury and Abnormalities,Renal and Urological Disease	Urination disorder	7.46e-05		-0.222	ADAMTS1,ANGPT2,ANGPTL4,ASIC2,CLDN2,CLTRN,IDO1,KCNJ10,LEPR,MST1,NEUROD1,PVALB,REN,SCNN1D,SLC14A1,SNAP25,TNFRSF13B	17
Cellular Movement,Hematological System Development and Function	Extravasation of phagocytes	7.46e-05			ANGPT2,CCR2,CXCL9,IL1B,SELE	5
Cellular Compromise,Neurological Disease,Ophthalmic Disease,Organismal Injury and Abnormalities,Tissue Morphology	Neurodegeneration of photoreceptors	7.58e-05			IL1B,PRPH2,RHO,ROM1	4
Cellular Compromise,Ophthalmic Disease,Organismal Injury and Abnormalities,Tissue Morphology	Degeneration of retinal rods	7.58e-05			RHO,ROM1,RP1L1,SLC24A1	4
Lipid Metabolism,Small Molecule Biochemistry	Modification of prostaglandin	7.58e-05		-0.41	AKR1C3,HPGD,IL1B,PTGIS	4
Cancer,Gastrointestinal Disease,Organismal Injury and Abnormalities	Malignant neoplasm of large intestine	7.69e-05			ABCG2,ACAN,ADAM11,ADAMTS1,ADAMTS5,AKR1C3,ANGPT2,ANGPTL4,ANKRD9,ANO9,APOC1,APOD,APOLD1,ASB14,ATP1B2,BNC2,BPIFB4,C17orf47,C1orf141,C2CD4C,CA12,CABP7,CADM1,CALHM6,CARD14,CBLN2,CBWD5,CCL8,CCNL2,CCR2,CD164L2,CD69,CD8A,CDH2,CEACAM8,CHI3L2,CLDN2,CLEC4E,CNGB1,CNKSR2,CNTN5,CNTNAP2,CPLX4,CRLF1,CRYAA/CRYAA2,CTHRC1,CXCL10,CXCL12,CYP17A1,CYP21A2,DCDC1,DLGAP2,DNAJB7,DPF3,EFCAB1,EGFL6,ERAP2,ESPNL,FAIM,FAM161A,F…	218
Cell-mediated Immune Response,Cellular Movement,Hematological System Development and Function,Immune Cell Trafficking	NK cell migration	8.21e-05		0.124	CCL8,CXCL10,CXCL12,CXCL9,SELE,VCAM1	6
Cancer,Organismal Injury and Abnormalities,Reproductive System Disease	Breast or gynecological cancer	8.58e-05			ABCG2,ACAN,ADAMTS1,ADAMTS5,ADGRG6,AKR1C3,ANGPT2,ANO2,APOD,APOLD1,ARHGAP8/PRR5-ARHGAP8,ATP1B2,BNC2,BPIFB4,C1orf141,CCDC78,CCR2,CD69,CDH2,CHI3L2,CLDN2,CNGB1,CNKSR2,CNTN5,CNTNAP2,CTSV,CXCL10,CXCL11,CXCL12,CXCL9,CYP17A1,CYP21A2,DCDC1,DLGAP2,DPF3,EDNRA,EGFL6,ELSPBP1,ERAP2,ERVW-1,ESPNL,FAM161A,FGF9,FMO3,FRMPD1,GABRQ,GAS1,GFAP,GNAT1,GOLGA8A/GOLGA8B,GRIA4,GRM2,GUCY2F,GZMA,HIST2H2AA3/HIST2H2AA4,HLA-DQA2,H…	144
Cell Signaling,Nucleic Acid Metabolism,Small Molecule Biochemistry	Incorporation of guanosine 5'-O-(3-thiotriphosphate)	8.95e-05			CXCL10,CXCL11,CXCL9	3
Cell-To-Cell Signaling and Interaction,Cellular Movement,Immune Cell Trafficking	Attraction of natural killer cells	8.95e-05			CXCL10,CXCL11,CXCL9	3
Cardiovascular Disease	Primary hypertension	9.32e-05			ASIC2,CA12,CA6,EDNRA,KCNE1,PTGIS,REN,SCNN1D,SELE	9
Cell Signaling,Molecular Transport,Vitamin and Mineral Metabolism	Quantity of Ca2+	9.54e-05		-0.014	ANGPT2,CCL8,CD8A,CXCL10,CXCL11,CXCL12,CXCL9,EDNRA,GNAT1,IL1B,LIME1,LTB4R2,NCS1,OSM,RGS1,SELE,SLC17A9,TP73,VCAM1,WIF1	20
Endocrine System Disorders,Gastrointestinal Disease,Metabolic Disease,Organismal Injury and Abnormalities	Non-insulin-dependent diabetes mellitus	9.97e-05			APOC1,CA12,CA6,CNTNAP2,CXCL12,DLGAP2,EDNRA,GAS1,GRIA4,HP,IL1B,LEPR,MC4R,MYO3B,NEUROD1,RBP4,REN,SELE,SNAP25,TF,VCAM1	21
Organ Morphology	Quantity of secretory structure	0.0001		0.629	ANGPT2,CADM1,IKZF1,IL1B,LEPR,LHX3,NEUROD1,PAX8,RASGRF1,RIMS2,SOCS1	11
Cellular Movement	Extravasation of myeloid cells	0.000101			ANGPT2,CCR2,CXCL9,IL1B,SELE	5
Cellular Movement	Release of cells	0.000101		0.254	CADM1,CXCL12,IL1B,SNAP25,VCAM1	5
Cell-To-Cell Signaling and Interaction,Hematological System Development and Function	Interaction of mononuclear leukocytes	0.000114		1.066	ANGPT2,CD69,CXCL10,CXCL11,CXCL12,CXCL9,IL1B,LTK,OSM,PENK,RGS1,SELE,VCAM1	13
Cellular Movement,Hematological System Development and Function,Immune Cell Trafficking	Cell movement of PBMCs	0.000116		0.353	ANGPT2,CCL8,CCR2,CXCL10,CXCL12,CXCL9,RGS1	7
Inflammatory Response,Organismal Injury and Abnormalities,Reproductive System Disease	Inflammation of reproductive system	0.000116			CYP17A1,IDO1,KCNN4,OSM,TF	5
Cancer,Organismal Injury and Abnormalities,Reproductive System Disease	Genital tumor	0.000117		1	ABCG2,ACAN,ADAMTS5,AKR1C3,ANGPT2,ANO2,ANO9,APOD,APOLD1,ASB14,ASIC2,ATP1B2,BNC2,BPIFB4,C1orf141,CADM1,CCDC78,CCR2,CD69,CDH2,CNGA1,CNKSR2,CNTN5,CNTNAP2,CTSV,CXCL10,CXCL11,CXCL12,CYP17A1,CYP21A2,DCDC1,DLGAP2,DPF3,EDNRA,ELSPBP1,EME2,ERAP2,ERVW-1,ESPNL,FAM161A,FAM84A,FGF9,FMO3,FRMPD1,FZD10,GABRQ,GAS1,GFAP,GNAT1,GNGT1,GOLGA8A/GOLGA8B,GRIA4,GRM2,GUCY2F,GZMA,HIST2H2AA3/HIST2H2AA4,HLA-DQA2,HP,HSD17B3,IDO1…	163
Cellular Movement,Renal and Urological System Development and Function	Migration of kidney cells	0.000121		1.177	CTSV,CXCL10,CXCL9,MST1	4
Cellular Movement	Migration of bone marrow cell lines	0.000121		-1.732	CXCL10,CXCL11,CXCL12,CXCL9	4
Cancer,Endocrine System Disorders,Organismal Injury and Abnormalities	Adrenal cortical hyperplasia	0.000121			CYP17A1,CYP21A2,HSD17B3,LHX3	4
Cancer,Organismal Injury and Abnormalities	Pelvic tumor	0.000122		1	ABCG2,ACAN,ADAMTS5,AKR1C3,ANGPT2,ANO2,ANO9,APOD,APOLD1,ASB14,ASIC2,ATP1B2,BNC2,BPIFB4,C1orf141,CADM1,CCDC78,CCR2,CD69,CDH2,CEACAM8,CELF5,CNGA1,CNKSR2,CNTN5,CNTNAP2,CTSV,CXCL10,CXCL11,CXCL12,CYP17A1,CYP21A2,DCDC1,DLGAP2,DPF3,EDNRA,ELSPBP1,EME2,ERAP2,ERVW-1,ESPNL,FAM161A,FAM84A,FGF9,FMO3,FRMPD1,FZD10,GABRQ,GAS1,GFAP,GNAT1,GNGT1,GOLGA8A/GOLGA8B,GRIA4,GRM2,GUCY2F,GZMA,HAUS5,HIST2H2AA3/HIST2H2AA4,HLA-…	172
Organ Morphology	Morphology of endocrine gland	0.000123			ADAMTS1,ANGPTL4,APOD,CADM1,CTSV,CYP21A2,IGFBP3,IKZF1,IL1B,LEPR,LHX3,NEUROD1,PAX8,RASGRF1,TBX1	15
Cellular Movement,Hematological System Development and Function,Immune Cell Trafficking	Cell movement of natural killer cells	0.000126		0.683	CCL8,CXCL10,CXCL12,CXCL9,GNLY,SELE,VCAM1	7
Embryonic Development,Nervous System Development and Function,Neurological Disease,Ophthalmic Disease,Organ Development,Organ Morphology,Organismal Development,Organismal Injury and Abnormalities,Tissue Development,Visual System Development and Function	Abnormal morphology of neurosensory retina	0.000127			CCR2,GAS1,GNAT1,RHO,RP1,RS1,SLC1A3,SV2B	8
Connective Tissue Disorders,Organismal Injury and Abnormalities,Skeletal and Muscular Disorders,Tissue Morphology	Damage of cartilage tissue	0.000127		0.734	ACAN,ADAMTS5,CXCL12,IL1B,MMP3,OSM,TP73,WIF1	8
Immunological Disease	Systemic autoimmune syndrome	0.00013		1.067	ACAN,ADGRG6,CALHM6,CCL23,CCL8,CCR2,CD69,CEACAM8,CLEC4E,CNGA1,CRYAA/CRYAA2,CTSV,CXCL10,CXCL11,CXCL12,CXCL9,ERAP2,FCGR1B,GFAP,GNAT2,GNLY,GZMA,HIST1H2AC,HIST2H2AA3/HIST2H2AA4,HLA-DQA2,HMGCS2,HP,HSPA1A/HSPA1B,IKZF1,IL1B,LTK,MMP3,OSM,PCDH15,PLAC4,PTGIS,RASGRF1,RBP4,REN,RGS1,SAG,SELE,SLAMF7,SOCS1,TNFRSF13B,TNFRSF25,TNFSF15,TRAF1,VCAM1	49
Cellular Movement	Chemotaxis	0.000132		1.357	ANGPT2,CCL23,CCL8,CCR2,CD69,CXCL10,CXCL11,CXCL12,CXCL9,EDNRA,GNLY,HP,IL1B,KCNN4,LTB4R2,MARCO,MST1,OSM,PENK,PLA2G7,PRAP1,RGS1,SELE,SOCS1,VCAM1	25
Cellular Movement	Homing of cells	0.000133		1.497	ANGPT2,CCL23,CCL8,CCR2,CD69,CXCL10,CXCL11,CXCL12,CXCL9,EDNRA,GNLY,HP,IGFBP3,IL1B,KCNN4,LTB4R2,MARCO,MST1,OSM,PENK,PLA2G7,PRAP1,RGS1,SELE,SOCS1,VCAM1	26
Cell Signaling,Nucleic Acid Metabolism	Activation of Adenylate cyclase	0.000139			ADGRG6,CXCL10,CXCL11,CXCL9,EDNRA,GPR37,MARCO,MC4R,RGS1	9
Cell-To-Cell Signaling and Interaction,Cellular Movement,Hematological System Development and Function,Immune Cell Trafficking	Attraction of memory T lymphocytes	0.000142			CXCL10,CXCL11,CXCL9	3
Cellular Movement	Chemotaxis of bone marrow cell lines	0.000142			CCL23,CXCL11,CXCL12	3
Cell-To-Cell Signaling and Interaction,Renal and Urological System Development and Function	Activation of kidney cells	0.000142			IL1B,MST1,TF	3
Cellular Function and Maintenance,Organ Development,Tissue Development,Visual System Development and Function	Function of photoreceptors	0.000149			GNAT1,GUCY2F,PRPH2,RHO	4
Amino Acid Metabolism,Small Molecule Biochemistry	Removal of amino acids	0.000149		1.067	ABCG2,EDNRA,IL1B,SLC1A3	4
Hereditary Disorder,Ophthalmic Disease,Organismal Injury and Abnormalities	Autosomal dominant retinitis pigmentosa	0.000149			PRPH2,RHO,ROM1,RP1	4
Cellular Movement,Hematological System Development and Function,Immune Cell Trafficking,Inflammatory Response	Chemotaxis of monocyte-derived dendritic cells	0.000149		-1.074	CXCL10,CXCL11,CXCL12,GNLY	4
Nervous System Development and Function,Neurological Disease	Abnormal morphology of central nervous system	0.000157			ASIC2,ATP1B2,CCR2,CNTNAP2,CTSV,CXCL12,GAS1,GFAP,GPR37,IL1B,KCNJ10,LHX3,LHX6,MAP2,NEUROD1,PAX8,PVALB,RAX,RIMS2,SLC1A3,SNAP25,TP73,ZIC5	23
Organismal Development	Mass of organism	0.000157		-1.122	ADAMTS1,APOC1,ELOVL4,FGF9,GBP5,GFAP,HSPA1A/HSPA1B,IGFBP3,IKZF1,IL1B,LEPR,MC4R,OSM,RASGRF1,SAT1,SELE,SOCS1,TNFSF15	18
Cellular Movement,Hematological System Development and Function,Immune Cell Trafficking,Inflammatory Response	Cell movement of dendritic cells	0.000162		0.485	CCR2,CXCL10,CXCL11,CXCL12,CXCL9,GNLY,IL1B,MARCO,REN,SAG,SELE	11
Dermatological Diseases and Conditions,Neurological Disease,Organismal Injury and Abnormalities	Allodynia	0.000167		0.692	CCR2,CNGA1,CXCL12,LEPR,PENK,SLC1A3	6
Endocrine System Development and Function,Organ Morphology,Tissue Morphology	Quantity of neuroendocrine cells	0.000174		1.008	CADM1,IKZF1,LEPR,LHX3,NEUROD1,PAX8,RASGRF1,RIMS2	8
Neurological Disease,Organismal Injury and Abnormalities	Seizure disorder	0.00018		-0.103	ANGPTL4,CA12,CA6,CCR2,CNTNAP2,FCGR1B,FGF12,GABRQ,GFAP,GRIA4,HOMER1,HSPA1A/HSPA1B,IL1B,IL4I1,KCNB1,KCNH5,KCNJ10,NEUROD1,PCDH15,RBFOX3,RGS1,SLC1A3,SLITRK3,SV2B	24
Ophthalmic Disease,Organismal Injury and Abnormalities	Degeneration of outer nuclear layer	0.000182		-1	ATP1B2,CCR2,GNGT1,RHO	4
Cellular Movement	Migration of myeloid cells	0.000184		-0.434	ANGPT2,CCR2,CTSV,CXCL10,CXCL11,CXCL12,CXCL9,IGFBP3,IL1B,SELE,SLC17A9,VCAM1	12
Amino Acid Metabolism,Energy Production,Post-Translational Modification,Small Molecule Biochemistry	Oxidation of L-tryptophan	0.000193			IDO1,TDO2	2
Cell Cycle	Entry into cell cycle progression of breast cancer cell lines	0.000193			HPGD,SCGB3A1	2
Lipid Metabolism,Small Molecule Biochemistry	Conversion of 6-keto-prostaglandin F1 alpha	0.000193			IL1B,PTGIS	2
Cellular Growth and Proliferation,Organismal Development	Growth of Bacillus anthracis	0.000193			GNLY,TF	2
Cellular Movement,Hematological System Development and Function,Hematopoiesis,Humoral Immune Response,Immune Cell Trafficking,Inflammatory Response,Lymphoid Tissue Structure and Development	Chemotaxis of pro-B lymphocytes	0.000193			CXCL12,RGS1	2
Hereditary Disorder,Ophthalmic Disease,Organismal Injury and Abnormalities	Retinitis pigmentosa type 7	0.000193			PRPH2,ROM1	2
Cellular Assembly and Organization	Rearrangement of microfilaments	0.000193			SELE,VCAM1	2
Cellular Growth and Proliferation,Organismal Development	Growth of Yersinia pestis	0.000193			CCR2,GNLY	2
Ophthalmic Disease,Organismal Injury and Abnormalities	Retinitis pigmentosa type 49	0.000193			CNGA1,CNGB1	2
Amino Acid Metabolism,Post-Translational Modification,Small Molecule Biochemistry	Conversion of L-tryptophan	0.000193			IDO1,TDO2	2
Cell Death and Survival,Organismal Injury and Abnormalities	Cell death of epithelial cells	0.000196		0.553	ABCG2,CARD14,CCR2,CDH2,CRYAA/CRYAA2,CXCL10,ELOVL4,FAIM,GNLY,GPR37,IGFBP3,IL1B,KCNB1,MMP3,MST1,OSM,PTGIS,SOCS1,TNFRSF25,TP73,TRAF1,UBD,VASN	23
Hereditary Disorder,Ophthalmic Disease,Organismal Injury and Abnormalities	Autosomal recessive night blindness	0.00021			GNAT1,SAG,SLC24A1	3
Endocrine System Development and Function,Organ Morphology,Tissue Morphology	Quantity of endocrine cells	0.000212		0.679	ANGPT2,CADM1,IKZF1,LEPR,LHX3,NEUROD1,PAX8,RASGRF1,RIMS2	9
Cell-To-Cell Signaling and Interaction,Hematological System Development and Function	Binding of mononuclear leukocytes	0.000213		1.306	ANGPT2,CD69,CXCL10,CXCL11,CXCL12,CXCL9,IL1B,OSM,PENK,RGS1,SELE,VCAM1	12
Cellular Movement,Hematological System Development and Function	Extravasation of neutrophils	0.00022			ANGPT2,CXCL9,IL1B,SELE	4
Molecular Transport	Transport of molecule	0.000232		0.392	ABCG2,ANGPT2,ANO2,ANO9,APOC1,ASIC2,ATP1B2,CA12,CA6,CADM1,CCL8,CCR2,CD8A,CLDN2,CLEC4E,CNGB1,CPLX4,CXCL10,CXCL12,EDNRA,FGF12,FGF9,FMO3,GABRQ,GRM2,HILPDA,HP,IL1B,KCNB1,KCNJ10,KCNMB2,KCNN4,MMP3,NCS1,NEUROD1,OSM,P2RX5,PLN,RASGRF1,RBP4,RGPD4 (includes others),RIMS2,SCNN1D,SLC11A1,SLC14A1,SLC1A3,SLC24A1,SLC2A5,SLC9A5,SLCO1B3,SNAP25,SNX10,SOCS1,TF,TNFSF15,UNC80	56
Cellular Movement,Hematological System Development and Function,Immune Cell Trafficking,Inflammatory Response	Chemotaxis of dendritic cells	0.000263		-1.251	CCR2,CXCL10,CXCL11,CXCL12,GNLY,IL1B,MARCO	7
Cell-To-Cell Signaling and Interaction,Hematological System Development and Function,Immune Cell Trafficking	Attachment of leukocytes	0.000264		0	CXCL12,IL1B,SELE,VCAM1	4
Molecular Transport	Transport of metal	0.000266		-1.542	ABCG2,ASIC2,ATP1B2,CCL8,CXCL10,CXCL12,FGF12,HP,IL1B,KCNB1,KCNJ10,KCNMB2,KCNN4,OSM,PLN,SCNN1D,SLC11A1,SLC9A5,TF	19
Cancer,Organismal Injury and Abnormalities	Development of malignant tumor	0.000269		1.143	ACAN,ADAMTS1,ADAMTS5,ANGPT2,ANGPTL4,ANKRD9,ANO2,ANO9,APOD,ATP1B2,BNC2,BPIFB4,C1orf141,CABP7,CADM1,CBWD5,CCDC78,CD69,CDH2,CLDN2,CLTRN,CNGA1,CNKSR2,CNTN5,CNTNAP2,CPLX4,CRLF1,CRYAA/CRYAA2,CTHRC1,CXCL11,CXCL12,CXCL9,CYP17A1,CYP21A2,DCDC1,DLGAP2,DNAJB7,DPF3,EFCAB1,ELOVL4,ELSPBP1,ERAP2,ERVW-1,ESPNL,FAIM2,FAM161A,FCGR1B,FGF12,FGF9,FMO3,FRMPD1,FZD10,GABRQ,GALNT9,GAS1,GFAP,GGTLC1,GNAT1,GOLGA8A/GOLGA8B,GOL…	186
Dermatological Diseases and Conditions,Neurological Disease,Organismal Injury and Abnormalities	Hyperesthesia	0.000291		1.362	CA12,CA6,CCR2,CNGA1,CXCL12,LEPR,LTB4R2,PDK4,PENK,SLC1A3	10
Endocrine System Development and Function,Lipid Metabolism,Small Molecule Biochemistry	Conversion of androstenedione	0.000298			AKR1C3,CYP17A1,HSD17B3	3
Cellular Movement,Hematological System Development and Function,Hypersensitivity Response,Immune Cell Trafficking	Transmigration of eosinophils	0.000298			CXCL10,CXCL9,VCAM1	3
Developmental Disorder,Hereditary Disorder,Ophthalmic Disease,Organismal Injury and Abnormalities	Recessive congenital stationary night blindness	0.000298			GNAT1,NYX,SLC24A1	3
Neurological Disease,Organismal Injury and Abnormalities	Reactive astrogliosis	0.000298			CDH2,CTSV,IL1B	3
Cell-To-Cell Signaling and Interaction,Cellular Growth and Proliferation	Stimulation of cells	0.000298		0.426	ANGPT2,CD69,CD8A,CDH2,CLEC4E,CXCL10,CXCL11,CXCL12,IGFBP3,IL1B,KLRC1,MST1,NEUROD1,OSM,TNFRSF25,TNFSF15	16
Cell-To-Cell Signaling and Interaction,Cellular Movement,Immune Cell Trafficking	Attraction of mononuclear leukocytes	0.000315		1.372	CXCL10,CXCL11,CXCL12,CXCL9,IL1B	5
Cellular Movement	Cell movement of leukemia cell lines	0.000331		0.187	CCL23,CCL8,CCR2,CXCL10,CXCL12,KLRC1,LTK,RGS1,SELE,VCAM1	10
Behavior	Emotional behavior	0.000334		0.857	CCR2,CNTNAP2,DLGAP2,FGF9,GRM2,HOMER1,HSPA1A/HSPA1B,LEPR,MAP2,MC4R,PAK5,PENK,RASGRF1,RIMS2,SLC1A3	15
Cell-To-Cell Signaling and Interaction,Hematological System Development and Function,Inflammatory Response	Binding of monocytes	0.000338		1.067	ANGPT2,CXCL12,IL1B,PENK,SELE,VCAM1	6
Cell-To-Cell Signaling and Interaction,Hematological System Development and Function	Interaction of lymphocytes	0.000345		0.672	CD69,CXCL10,CXCL11,CXCL12,CXCL9,IL1B,LTK,OSM,RGS1,SELE,VCAM1	11
Cell-To-Cell Signaling and Interaction,Cellular Compromise,Tumor Morphology	Adhesion of cancer cells	0.000351		-1.165	CDH2,CXCL12,IL1B,SELE,VCAM1	5
Cellular Movement,Hematological System Development and Function,Immune Cell Trafficking	Migration of granulocytes	0.000359		-1.284	ANGPT2,CXCL10,CXCL11,CXCL12,CXCL9,IGFBP3,IL1B,SELE,SLC17A9,VCAM1	10
Cellular Movement,Hematological System Development and Function,Immune Cell Trafficking,Inflammatory Response	Migration of phagocytes	0.000362		0.529	ANGPT2,CCL8,CCR2,CTSV,CXCL10,CXCL11,CXCL12,CXCL9,IL1B,MST1,PRAP1,SAG,SELE,SLC17A9,VCAM1	15
Neurological Disease	Sensory disorders	0.000386		1.362	CA12,CA6,CCR2,CNGA1,CNTNAP2,CXCL12,LEPR,LTB4R2,PDK4,PENK,SLC1A3	11
Cardiovascular Disease,Organismal Injury and Abnormalities	Chronic heart failure	0.000391			CA12,CA6,CXCL12,REN,TF	5
Cellular Movement,Hematological System Development and Function,Immune Cell Trafficking,Inflammatory Response	Cell movement of monocyte-derived dendritic cells	0.000391		-1.338	CXCL10,CXCL11,CXCL12,GNLY,SAG	5
Cell-To-Cell Signaling and Interaction	Calcium response of cells	0.000391		0.747	ANGPT2,IL1B,KCNJ10,MC4R,TAS1R3	5
Cellular Function and Maintenance,Organ Development,Tissue Development,Visual System Development and Function	Function of retinal rods	0.000405			GNAT1,PRPH2,RHO	3
Cell-To-Cell Signaling and Interaction,Hematological System Development and Function,Immune Cell Trafficking	Attachment of lymphocytes	0.000405			CXCL12,IL1B,VCAM1	3
Amino Acid Metabolism,Small Molecule Biochemistry	Removal of acidic amino acid	0.000405			ABCG2,IL1B,SLC1A3	3
Amino Acid Metabolism,Lipid Metabolism,Small Molecule Biochemistry	Synthesis of GABA	0.000405			CXCL12,PVALB,SLC1A3	3
Amino Acid Metabolism,Small Molecule Biochemistry	Clearance of amino acids	0.000405			ABCG2,EDNRA,IL1B	3
Cell-To-Cell Signaling and Interaction,Cellular Compromise,Tumor Morphology	Adhesion of leukemia cells	0.000405			CXCL12,SELE,VCAM1	3
Cellular Movement	Cell rolling of leukemia cell lines	0.000405			CXCL12,SELE,VCAM1	3
Cellular Movement,Hematological System Development and Function,Immune Cell Trafficking,Inflammatory Response	Cell movement of neutrophils	0.000416		1.239	ANGPT2,CCL23,CCL8,CCR2,CD69,CXCL10,CXCL12,CXCL9,EDNRA,IL1B,PDK4,PENK,REN,SELE,SLC17A9,VCAM1	16
Nervous System Development and Function	Sensation	0.000426		1	ASIC2,CCR2,CNTN5,CNTNAP2,CXCL12,EDNRA,GRIA4,KCNE1,KCNJ10,MYO3B,PCDH15,PENK,SLC1A3,SRRM4,TAS1R3,TBX1	16
Organismal Injury and Abnormalities,Renal and Urological Disease	Polyuria	0.000429		-1.455	ADAMTS1,CLDN2,CLTRN,KCNJ10,REN,SLC14A1	6
Lipid Metabolism,Small Molecule Biochemistry	Conversion of eicosanoid	0.000431		-0.832	AKR1C3,HPGD,IL1B,PTGIS	4
Dermatological Diseases and Conditions,Organismal Injury and Abnormalities	Alopecia areata	0.000431			CXCL10,CXCL11,CXCL9,SNAP25	4
Cardiovascular Disease,Organismal Injury and Abnormalities	Disorder of coronary artery	0.000437			ANGPT2,ASIC2,CA12,CA6,CNTN5,GABRQ,GRIA4,IL1B,MYO3B,PLA2G7,REN,RGS1,SCNN1D,SELE,TF	15
Cell-To-Cell Signaling and Interaction,Nervous System Development and Function	Action potential of neurons	0.000438			GPR88,GRIA4,GRM2,IL1B,KCNMB2,P2RX5,PAX8,PDC,RASGRF1	9
Neurological Disease,Organismal Injury and Abnormalities,Psychological Disorders	Disorder of basal ganglia	0.000441			APOD,CA12,CDH2,FGF12,GFAP,GNAT2,GNGT1,GPR88,HMGCS2,HOMER1,HP,HSPA1A/HSPA1B,IDO1,IL1B,MAP2,OPN1LW,PENK,PVALB,RBP4,RGS9,RHO,ROM1,RS1,SAG,SAT1,SLC14A1,SLC1A3,SNAP25,ZIC5,ZNF385B	30
Cancer,Organismal Injury and Abnormalities	Tumorigenesis of epithelial neoplasm	0.000444			ABCG2,ACAN,ADAMTS1,ANGPT2,ANGPTL4,ANKRD9,ANO2,ANO9,APOD,ATP1B2,BNC2,BPIFB4,C1orf141,CA12,CABP7,CADM1,CBWD5,CCDC78,CD69,CDH2,CLDN2,CLTRN,CNGA1,CNKSR2,CNTN5,CNTNAP2,CPLX4,CRLF1,CRYAA/CRYAA2,CXCL11,CXCL12,CYP17A1,CYP21A2,DCDC1,DLGAP2,DNAJB7,DPF3,EFCAB1,ELOVL4,ELSPBP1,ERAP2,ERVW-1,ESPNL,FAIM2,FAM161A,FGF12,FGF9,FMO3,FRMPD1,FZD10,GABRQ,GALNT9,GAS1,GFAP,GGTLC1,GNAT1,GOLGA8A/GOLGA8B,GOLGA8J (includes ot…	185
Cellular Movement,Hematological System Development and Function,Immune Cell Trafficking,Inflammatory Response	Chemotaxis of granulocytes	0.000447		1.875	CCL23,CCL8,CD69,CXCL10,CXCL12,CXCL9,EDNRA,IL1B,PENK,PRAP1,SELE	11
Ophthalmic Disease,Organismal Injury and Abnormalities	Abnormal function of eye	0.00048			GNAT1,KCNJ10,PDC,RCVRN,RGS9	5
Neurological Disease,Organismal Injury and Abnormalities,Psychological Disorders	Dementia	0.000486			ABCG2,APOC1,APOD,CA12,CA6,CHI3L2,CNKSR2,CXCL10,CXCL12,DLGAP2,FCGR1B,GABRQ,GFAP,GRIA4,HOMER1,HP,HSPA1A/HSPA1B,IGFBP3,IL1B,KCNE1,MAP2,PENK,SLC1A3,SPON1,TF,TP73	26
Cell-To-Cell Signaling and Interaction,Hematological System Development and Function,Hematopoiesis	Adhesion of hematopoietic progenitor cells	0.000501		0.242	CXCL10,CXCL12,CXCL9,RGS1	4
Cardiovascular Disease	Resistant hypertension	0.000501			ASIC2,CA12,CA6,SCNN1D	4
Cellular Movement,Hematological System Development and Function,Immune Cell Trafficking	Migration of peripheral blood lymphocytes	0.000501			CXCL10,CXCL12,CXCL9,RGS1	4
Organismal Injury and Abnormalities,Reproductive System Disease	Abnormal growth in endometrium	0.000514			ABCG2,ADAMTS5,ANGPT2,ANO2,ANO9,APOD,APOLD1,ATP1B2,BNC2,BPIFB4,C1orf141,CNTN5,CNTNAP2,CXCL10,CXCL12,DCDC1,DLGAP2,EDNRA,ELSPBP1,ERVW-1,ESPNL,FAM161A,FGF9,FMO3,FRMPD1,GABRQ,GAS1,GFAP,GOLGA8A/GOLGA8B,GRIA4,GRM2,GUCY2F,GZMA,HP,IKZF1,IL1B,IMPG1,IMPG2,INA,KCNB1,KCNH5,KLRC1,LIX1,LUZP2,MAP2,MMP3,MUC3A,MYO3B,NEUROD1,NYAP2,OPN1LW,P2RY14,PAX8,PCDH15,PCLO,PDE6A,PGAM4,PKHD1L1,PLN,POTEJ,PROX2,PTGIS,RBFOX3,RCVRN…	87
Cell-To-Cell Signaling and Interaction	Activation of cells	0.000521		1.946	ANGPT2,CADM1,CCL23,CCL8,CCR2,CD69,CD8A,CLEC4E,CRYAA/CRYAA2,CXCL10,CXCL12,CXCL9,GFAP,GNLY,GRM2,GZMA,IDO1,IL1B,KCNJ10,KCNN4,KLRC1,LEPR,MC4R,MST1,OSM,PDK4,PENK,RBP4,REN,SELE,SLC11A1,SOCS1,TAS1R3,TF,TNFRSF13B,TP73,VCAM1	37
Cardiovascular Disease,Organismal Injury and Abnormalities	Non-rheumatic aortic stenosis	0.000534			MMP3,SELE,VCAM1	3
Developmental Disorder,Hereditary Disorder,Ophthalmic Disease,Organismal Injury and Abnormalities	Congenital stationary night blindness type 1	0.000534			GNAT1,NYX,SLC24A1	3
Cell-mediated Immune Response,Cell-To-Cell Signaling and Interaction,Cellular Movement,Hematological System Development and Function,Immune Cell Trafficking	Recruitment of Th1 cells	0.000534			CXCL10,CXCL11,CXCL9	3
Immunological Disease,Inflammatory Disease,Inflammatory Response,Organismal Injury and Abnormalities,Respiratory Disease	Hypersensitivity pneumonitis	0.000534			GZMA,TNFRSF25,TNFSF15	3
Lipid Metabolism,Small Molecule Biochemistry	Conversion of prostaglandin	0.000534			AKR1C3,IL1B,PTGIS	3
Endocrine System Disorders,Hereditary Disorder,Organismal Injury and Abnormalities,Reproductive System Disease	Familial combined pituitary hormone deficiency	0.000534			LHX3,SELE,TF	3
Organ Morphology,Organismal Development,Organismal Injury and Abnormalities,Renal and Urological Disease,Renal and Urological System Development and Function	Atrophy of renal cortex	0.000534			ADAMTS1,PTGIS,REN	3
Cell Morphology,Nervous System Development and Function,Neurological Disease,Tissue Morphology	Abnormal morphology of neurons	0.000539			ADGRG6,CCR2,CNTNAP2,DLGAP2,GAS1,GFAP,GLDN,LEPR,LHX3,LHX6,MAP2,MMP3,NCS1,NEUROD1,NYAP2,PAK5,PAX8,PVALB,RHO,SLC1A3,SLITRK3,TP73	22
Organismal Injury and Abnormalities,Reproductive System Disease	Abnormality of endometrium	0.000545			ABCG2,ADAMTS5,ANGPT2,ANO2,ANO9,APOD,APOLD1,ATP1B2,BNC2,BPIFB4,C1orf141,CNTN5,CNTNAP2,CXCL10,CXCL12,DCDC1,DLGAP2,EDNRA,ELSPBP1,ERVW-1,ESPNL,FAM161A,FGF9,FMO3,FRMPD1,GABRQ,GAS1,GFAP,GOLGA8A/GOLGA8B,GRIA4,GRM2,GUCY2F,GZMA,HP,IKZF1,IL1B,IMPG1,IMPG2,INA,KCNB1,KCNH5,KLRC1,LIX1,LUZP2,MAP2,MMP3,MUC3A,MYO3B,NEUROD1,NYAP2,OPN1LW,P2RY14,PAX8,PCDH15,PCLO,PDE6A,PGAM4,PKHD1L1,PLN,POTEJ,PROX2,PTGIS,RBFOX3,RCVRN…	87
Developmental Disorder,Hereditary Disorder,Ophthalmic Disease,Organismal Injury and Abnormalities	Dominant congenital stationary night blindness	0.000573			GNAT1,RHO	2
Cell Morphology,Hematological System Development and Function,Hematopoiesis	Polarization of hematopoietic progenitor cells	0.000573			CXCL10,CXCL9	2
Cell Death and Survival	Internucleosomal DNA fragmentation of carcinoma cell lines	0.000573			HSPA1A/HSPA1B,TP73	2
Cancer,Connective Tissue Disorders,Organismal Injury and Abnormalities,Skeletal and Muscular Disorders	Hyperplasia of synovial joint	0.000573			IL1B,OSM	2
Cell Death and Survival	Internucleosomal DNA fragmentation of lung cancer cell lines	0.000573			HSPA1A/HSPA1B,TP73	2
Drug Metabolism,Endocrine System Development and Function,Lipid Metabolism,Small Molecule Biochemistry	Hydroxylation of progesterone	0.000573			CYP17A1,CYP21A2	2
Cell-mediated Immune Response,Cellular Movement,Hematological System Development and Function,Immune Cell Trafficking	Migration of cytotoxic type 1 T lymphocytes	0.000573			CXCL10,CXCL9	2
Cell Death and Survival,Connective Tissue Development and Function,Reproductive System Development and Function	Cell viability of Sertoli cells	0.000573			OSM,TF	2
Visual System Development and Function	Light sensitivity of photoreceptors	0.000573			PDC,RHO	2
Cardiovascular System Development and Function,Cellular Growth and Proliferation	Inhibition of endothelial cells	0.000573			CXCL10,SELE	2
Developmental Disorder,Hereditary Disorder,Ophthalmic Disease,Organismal Injury and Abnormalities	Retinitis punctata albescens	0.000573			PRPH2,RHO	2
Cellular Growth and Proliferation,Hematological System Development and Function	Inhibition of regulatory T lymphocytes	0.000578			IDO1,LEPR,MST1,TNFSF15	4
Cardiovascular Disease	Prehypertension	0.000578			ASIC2,CA12,CA6,SCNN1D	4
Nervous System Development and Function	Remyelination	0.000578			ADGRG6,CXCL10,GPR17,IL1B	4
Cellular Movement,Immune Cell Trafficking,Lymphoid Tissue Structure and Development	Homing of lymphatic system cells	0.00058		1.469	CCL23,CCL8,CCR2,CXCL10,CXCL11,CXCL12,CXCL9,GNLY,RGS1,VCAM1	10
Cellular Assembly and Organization,Cellular Function and Maintenance,Organ Morphology,Skeletal and Muscular System Development and Function,Tissue Morphology	Quantity of smooth muscle cells	0.000583		-0.555	ANGPT2,CCR2,CTSV,FGF9,IL1B	5
Cell-To-Cell Signaling and Interaction,Hematological System Development and Function	Binding of lymphocytes	0.000602		0.93	CD69,CXCL10,CXCL11,CXCL12,CXCL9,IL1B,OSM,RGS1,SELE,VCAM1	10
Inflammatory Response	Inflammatory response	0.000617		1.186	ANGPT2,ANGPTL4,CCL23,CCL8,CCR2,CD69,CLEC4E,CXCL10,CXCL11,CXCL12,CXCL9,EDNRA,GNLY,HP,IDO1,IL1B,MARCO,MST1,ODAM,OSM,PDK4,PENK,PLA2G7,PRAP1,PTGIS,RGS1,SELE,SLC11A1,SOCS1,TP73,VCAM1	31
Neurological Disease,Organismal Injury and Abnormalities	Epilepsy	0.000618			ANGPTL4,CA12,CA6,CNTNAP2,FCGR1B,FGF12,GABRQ,GFAP,HOMER1,HSPA1A/HSPA1B,IL1B,IL4I1,KCNB1,KCNH5,RBFOX3,RGS1,SLC1A3	17
Endocrine System Development and Function,Molecular Transport,Small Molecule Biochemistry	Quantity of thyroid hormone	0.000622		-0.927	CTSV,IL1B,LEPR,LHX3,MC4R,PAX8	6
Cardiovascular System Development and Function,Hematological System Development and Function	Blood pressure	0.000627		1.35	ANGPT2,CXCL12,EDNRA,ERAP2,GBP5,IDO1,IL1B,KCNN4,LEPR,LTK,PDC,PLN,PTGIS,RBP4,REN	15
Cardiovascular Disease,Organismal Injury and Abnormalities	Abnormality of left ventricle	0.000639		0.816	ANGPT2,ANGPTL4,CA12,CA6,CCR2,CTSV,FGF9,IL1B,KCNN4,MMP3,REN,SELE,VCAM1	13
Cardiovascular Disease,Neurological Disease,Organismal Injury and Abnormalities	Cerebrovascular dysfunction	0.000643			ABCG2,ANGPT2,CA12,CA6,CDH2,EDNRA,GABRQ,HIST2H2AA3/HIST2H2AA4,KCNE1,MMP3,PLA2G7,RASGRF1,SCNN1D,SNAP25,VCAM1	15
Cellular Movement,Hematological System Development and Function,Immune Cell Trafficking,Inflammatory Response	Migration of dendritic cells	0.000647		0.7	CCR2,CXCL10,CXCL11,CXCL12,CXCL9,IL1B,SAG,SELE	8
Connective Tissue Disorders,Organismal Injury and Abnormalities,Tissue Morphology	Deterioration of connective tissue	0.000656		0.924	ACAN,ADAMTS5,CCR2,CXCL12,GAS1,IL1B,MMP3,OSM,SOCS1,TP73,WIF1	11
Cancer,Organismal Injury and Abnormalities,Reproductive System Disease	Endometrium tumor	0.000662			ABCG2,ADAMTS5,ANGPT2,ANO2,APOD,APOLD1,ATP1B2,BNC2,BPIFB4,C1orf141,CNTN5,CNTNAP2,CXCL10,CXCL12,DCDC1,DLGAP2,EDNRA,ELSPBP1,ERVW-1,ESPNL,FAM161A,FGF9,FMO3,FRMPD1,GABRQ,GAS1,GFAP,GOLGA8A/GOLGA8B,GRIA4,GRM2,GUCY2F,GZMA,HP,IKZF1,IL1B,IMPG1,IMPG2,INA,KCNB1,KCNH5,KLRC1,LIX1,LUZP2,MAP2,MMP3,MUC3A,MYO3B,NEUROD1,NYAP2,OPN1LW,P2RY14,PAX8,PCDH15,PCLO,PDE6A,PGAM4,PKHD1L1,PLN,POTEJ,PROX2,PTGIS,RBFOX3,RCVRN,RGPD…	86
Cell-To-Cell Signaling and Interaction,Cellular Movement,Immune Cell Trafficking	Attraction of antigen presenting cells	0.000663		1.98	CXCL10,CXCL11,CXCL9,IL1B	4
Cell-To-Cell Signaling and Interaction,Cellular Movement,Hematological System Development and Function,Immune Cell Trafficking,Inflammatory Response	Recruitment of dendritic cells	0.000663			CCR2,CXCL10,CXCL12,OSM	4
Connective Tissue Disorders,Immunological Disease,Inflammatory Disease,Inflammatory Response,Organismal Injury and Abnormalities,Skeletal and Muscular Disorders	Polyarticular juvenile rheumatoid arthritis	0.00067			CD69,GNLY,GZMA,HSPA1A/HSPA1B,IL1B,OSM,SOCS1	7
Cancer,Organismal Injury and Abnormalities	Genitourinary adenocarcinoma	0.000671			ABCG2,ACAN,ADAMTS5,ANGPT2,ANO2,ANO9,APOD,ASB14,ATP1B2,BNC2,BPIFB4,C1orf141,CADM1,CCDC78,CDH2,CNGA1,CNKSR2,CNTN5,CNTNAP2,CXCL10,CXCL11,CXCL12,CYP17A1,CYP21A2,DCDC1,DLGAP2,DPF3,EDNRA,EGFL6,ELSPBP1,EME2,ERAP2,ERVW-1,ESPNL,FAM161A,FAM84A,FGF9,FMO3,FRMPD1,FZD10,GABRQ,GAS1,GFAP,GNAT1,GOLGA8A/GOLGA8B,GRIA4,GRM2,GUCY2F,GZMA,HILPDA,HIST2H2AA3/HIST2H2AA4,HLA-DQA2,HP,HSD17B3,IDO1,IGFBP3,IKZF1,IL1B,IL4I1,IMP…	149
Cancer,Organismal Injury and Abnormalities,Reproductive System Disease	Uterine cancer	0.000683			ABCG2,ADAMTS5,ANGPT2,ANO2,APOD,APOLD1,ATP1B2,BNC2,BPIFB4,C1orf141,CDH2,CNTN5,CNTNAP2,CTSV,CXCL10,CXCL12,DCDC1,DLGAP2,EDNRA,ELSPBP1,ERVW-1,ESPNL,FAM161A,FGF9,FMO3,FRMPD1,GABRQ,GAS1,GFAP,GOLGA8A/GOLGA8B,GRIA4,GRM2,GUCY2F,GZMA,HP,IKZF1,IL1B,IMPG1,IMPG2,INA,KCNB1,KCNH5,KLRC1,LIX1,LUZP2,MAP2,MMP3,MUC3A,MYO3B,NEUROD1,NYAP2,OPN1LW,P2RY14,PAX8,PCDH15,PCLO,PDE6A,PGAM4,PKHD1L1,PLN,POTEJ,PROX2,PTGIS,RBFOX3,…	91
Cell-To-Cell Signaling and Interaction,Cellular Movement,Immune Cell Trafficking	Attraction of macrophages	0.000688			CXCL10,CXCL9,IL1B	3
Developmental Disorder,Hereditary Disorder,Ophthalmic Disease,Organismal Injury and Abnormalities	Isolated microphthalmia	0.000688			RAX,RBP4,VSX2	3
Dermatological Diseases and Conditions,Organismal Injury and Abnormalities	Psoriasis	0.000703			ABCG2,APOC1,APOD,CALHM6,CARD14,CCR2,CTSV,CXCL10,CXCL11,CXCL9,FCGR1B,IDO1,IGFBP3,IL1B,KRT15,OSM,RBP4,RGS1,SELE,SLAMF7,SOCS1,TF,VCAM1	23
Cell-To-Cell Signaling and Interaction,Cellular Growth and Proliferation,Hematological System Development and Function	Stimulation of lymphocytes	0.000706		0.208	CD69,CLEC4E,CXCL10,CXCL11,CXCL12,IL1B,KLRC1,TNFRSF25,TNFSF15	9
Cellular Movement,Hematological System Development and Function,Immune Cell Trafficking	Transmigration of leukocytes	0.000706		1.044	CCR2,CTSV,CXCL10,CXCL11,CXCL12,CXCL9,IL1B,SELE,VCAM1	9
Cell-To-Cell Signaling and Interaction,Molecular Transport,Small Molecule Biochemistry	Quantity of catecholamine	0.000735		1.445	CYP21A2,GPR37,GRM2,IL1B,PAX8,PDC,PLN,RIMS2,TNFRSF25	9
Neurological Disease	Epilepsy or neurodevelopmental disorder	0.000747			ANGPTL4,CA12,CA6,CNTN5,CNTNAP2,FCGR1B,FGF12,GABRQ,GFAP,GRIA4,HOMER1,HSPA1A/HSPA1B,IL1B,IL4I1,KCNB1,KCNH5,RBFOX3,RGS1,SLC1A3,TBX1	20
Cell-To-Cell Signaling and Interaction,Cellular Movement,Hematological System Development and Function,Immune Cell Trafficking	Attraction of T lymphocytes	0.000757		1.194	CXCL10,CXCL11,CXCL12,CXCL9	4
Inflammatory Response,Organismal Injury and Abnormalities,Reproductive System Disease	Inflammation of genital organ	0.000757			CYP17A1,IDO1,KCNN4,OSM	4
Amino Acid Metabolism	Quantity of aromatic amino acid	0.000766		0.178	CTSV,IL1B,LHX3,MC4R,PAX8,TDO2	6
Ophthalmic Disease,Organismal Injury and Abnormalities	Cone photoreceptor disorder	0.000768			FAM161A,GNAT2,KCNV2,OPN1LW,PRPH2	5
Cancer,Organismal Injury and Abnormalities,Reproductive System Disease	Malignant neoplasm of male genital organ	0.000772			ABCG2,ACAN,ADAMTS5,AKR1C3,ANO9,APOD,APOLD1,ASB14,ASIC2,BNC2,CADM1,CCR2,CD69,CDH2,CNGA1,CNKSR2,CNTN5,CNTNAP2,CYP17A1,CYP21A2,EDNRA,EME2,FAM84A,FGF9,FRMPD1,FZD10,GNGT1,GRIA4,GRM2,GZMA,HSD17B3,IDO1,IGFBP3,IKZF1,IL1B,IL4I1,IMPG2,KCNB1,KCNH5,KRT15,KSR2,LEPR,LHX3,LHX6,LIME1,LRRC2,LTB4R2,MAK,MAP2,MARCO,MC4R,MEIS1,MGARP,MLIP,MMP3,MST1,MYO3B,NCS1,NYAP2,PAX8,PCDH15,PCLO,PDK4,PKHD1L1,POTEJ,PRPH2,PRSS50,RASG…	101
Cardiovascular System Development and Function,Cellular Movement	Cell movement of endothelial cell lines	0.000783		-0.758	ANGPT2,ANGPTL4,CDH2,CXCL10,CXCL11,CXCL12,CXCL9,SELE	8
Immunological Disease	Hypersensitive reaction	0.000786		1.941	ANGPT2,CCL23,CCR2,CLEC4E,CTSV,CXCL10,CXCL9,FCGR1B,HMGCS2,HSPA1A/HSPA1B,IDO1,IL1B,KRT15,LEPR,MMP3,OSM,PDK4,PLA2G7,SELE	19
Inflammatory Response,Organismal Injury and Abnormalities	Inflammation of organ	0.000804		-0.708	ABCG2,ANGPT2,CA12,CA6,CARD14,CCL23,CCL8,CCR2,CD69,CD8A,CLEC4E,CTSV,CXCL10,CXCL11,CXCL12,CXCL9,CYP17A1,FAIM,FCGR1B,GABRQ,GFAP,GZMA,HMGCS2,HP,HPGD,IDO1,IGFBP3,IL1B,KCNN4,KLRC1,KRT15,LEPR,MMP3,MST1,OSM,PDK4,REN,SAT1,SELE,SOCS1,TF,TNFRSF13B,TNFRSF25,TNFSF15,TP73,UBD,VCAM1	47
Infectious Diseases	Tuberculosis	0.00081			CCL8,CCR2,CEACAM8,CHI3L2,CXCL10,CXCL9,GBP5,LTK,SLC11A1,SOCS1	10
Cancer,Organismal Injury and Abnormalities,Respiratory Disease	Lung cancer	0.000826		0.782	ADAMTS1,ANGPTL4,ANO2,APOC1,APOD,CADM1,CCR2,CD164L2,CD8A,CLDN2,CLTRN,CNGA1,CNKSR2,CNTN5,CNTNAP2,CYP17A1,DLGAP2,ELOVL4,EME2,FAIM2,FMO3,GABRQ,GALNT9,GAS1,GOLGA8A/GOLGA8B,GOLGA8J (includes others),GRM2,GUCY2F,HIST1H2AC,HPGD,HSPA1A/HSPA1B,IDO1,IGFBP3,IKZF1,IL1B,KIF25,KSR2,LEPR,LTB4R2,LTK,MAP2,MMP3,MST1,OPN1LW,P2RX5,PAX8,PCDH15,PCLO,PDK4,PKHD1L1,PLN,POTEG (includes others),PRAP1,PTGIS,RBM3,RGPD4 (inclu…	75
Cellular Movement,Hematological System Development and Function,Immune Cell Trafficking,Inflammatory Response	Migration of monocytes	0.000837		0.528	CCL8,CCR2,CTSV,CXCL12,PRAP1,SELE,VCAM1	7
Carbohydrate Metabolism,Energy Production,Small Molecule Biochemistry	Oxidation of D-glucose	0.000838		-1.985	IL1B,KSR2,PDK4,PTGIS,SAT1	5
Dermatological Diseases and Conditions,Organismal Injury and Abnormalities	Chronic small plaque psoriasis	0.000866			CXCL10,CXCL11,CXCL9	3
Cancer,Developmental Disorder,Endocrine System Disorders,Hereditary Disorder,Organismal Injury and Abnormalities	Congenital adrenal hyperplasia	0.000866			CYP17A1,CYP21A2,HSD17B3	3
Dermatological Diseases and Conditions,Organismal Injury and Abnormalities	Chronic large plaque psoriasis	0.000866			CXCL10,CXCL11,CXCL9	3
Tissue Development	Accumulation of extracellular matrix	0.000866			ADAMTS5,EDNRA,OSM	3
Nervous System Development and Function,Visual System Development and Function	Photoresponse of retina	0.000866			ASIC2,PRPH2,RHO	3
Cardiovascular Disease,Organismal Injury and Abnormalities	Dysfunction of endothelial tissue	0.000866			ANGPT2,IL1B,SOCS1	3
Cell Cycle	Quiescence of hematopoietic progenitor cells	0.000866			CXCL12,SELE,VCAM1	3
Cellular Function and Maintenance	Ion homeostasis of cells	0.000871		0.059	ABCG2,ADAMTS1,ANGPT2,ATP1B2,CCL23,CCL8,CCR2,CD8A,CLDN2,CXCL10,CXCL12,EDNRA,GNAT2,IL1B,KCNJ10,KCNN4,KSR2,PENK,SLC11A1,SLC14A1,SLC9A5,SLCO1B3,SNX10,TF	24
Cell-To-Cell Signaling and Interaction	Binding of lung cancer cell lines	0.000971		0.775	CXCL12,OSM,TF,VCAM1	4
Cellular Movement,Hematological System Development and Function,Immune Cell Trafficking	Cellular infiltration by mononuclear leukocytes	0.000972		1.456	ANGPT2,CCR2,CXCL10,CXCL12,CXCL9,IL1B,OSM,REN,SELE,SOCS1,VCAM1	11
Cell-To-Cell Signaling and Interaction,Hematological System Development and Function	Interaction of T lymphocytes	0.000974		0.307	CD69,CXCL10,CXCL11,CXCL12,CXCL9,IL1B,LTK,SELE,VCAM1	9
Cell-To-Cell Signaling and Interaction,Hematological System Development and Function,Immune Cell Trafficking	Adhesion of mononuclear leukocytes	0.000974		0.74	ANGPT2,CXCL11,CXCL12,CXCL9,IL1B,OSM,RGS1,SELE,VCAM1	9
Cancer,Organismal Injury and Abnormalities,Reproductive System Disease	Endometrial cancer	0.000978			ABCG2,ADAMTS5,ANGPT2,ANO2,APOD,APOLD1,ATP1B2,BNC2,BPIFB4,C1orf141,CNTN5,CNTNAP2,CXCL10,CXCL12,DCDC1,DLGAP2,EDNRA,ELSPBP1,ERVW-1,ESPNL,FAM161A,FGF9,FMO3,FRMPD1,GABRQ,GAS1,GFAP,GOLGA8A/GOLGA8B,GRIA4,GRM2,GUCY2F,GZMA,HP,IKZF1,IL1B,IMPG1,IMPG2,INA,KCNB1,KCNH5,KLRC1,LIX1,LUZP2,MAP2,MMP3,MUC3A,MYO3B,NEUROD1,NYAP2,OPN1LW,P2RY14,PCDH15,PCLO,PDE6A,PGAM4,PKHD1L1,PLN,POTEJ,PROX2,PTGIS,RBFOX3,RCVRN,RGPD4 (in…	85
Cellular Development,Cellular Growth and Proliferation,Organ Development,Renal and Urological System Development and Function	Proliferation of mesangial cells	0.000993		1.342	ANGPT2,CXCL10,CXCL9,IL1B,MST1	5
Gastrointestinal Disease,Hepatic System Disease,Organismal Injury and Abnormalities	Liver lesion	0.00103		0.975	ABCG2,ACAN,ADAMTS1,ADAMTS5,AKR1C3,ANGPT2,ANO2,ANO9,ARHGAP8/PRR5-ARHGAP8,ASB14,BNC2,C1orf141,CA12,CADM1,CCDC78,CCL8,CCR2,CDH2,CEACAM8,CLDN2,CNKSR2,CNTN5,CNTNAP2,CTHRC1,CXCL10,CXCL11,CXCL12,CXCL9,DLGAP2,EDNRA,ERAP2,ERVW-1,FAIM,FCGR1B,FGF12,FMO3,FRMPD1,FZD10,GABRQ,GALNT9,GGTLC1,GNAT1,GOLGA8A/GOLGA8B,GOLGA8J (includes others),GPR17,GRIA4,GRM2,GUCY2F,HHLA3,HIST1H2AC,HLA-DQA2,HMGCS2,HP,HPGD,HTRA4,IDO1,…	138
Cell-To-Cell Signaling and Interaction,Hematological System Development and Function,Immune Cell Trafficking	Adhesion of lymphocytes	0.00103		0.34	CXCL11,CXCL12,CXCL9,IL1B,OSM,RGS1,SELE,VCAM1	8
Respiratory Disease	Lower respiratory tract disorder	0.00106			CA12,CA6,CD69,CD8A,CLDN2,CLTRN,CXCL11,CYP17A1,GABRQ,GRM2,HPGD,IL1B,NEUROD1,PKHD1L1,SELE,TF,TP73,YKT6	18
Cellular Development,Cellular Growth and Proliferation,Hematological System Development and Function	Proliferation of B-lymphocyte derived cell lines	0.00108		0.998	CD8A,CXCL12,FGF9,LEPR,OSM,SOCS1,USP17L2 (includes others),VENTX	8
Neurological Disease	Damage of central nervous system	0.00108		-0.954	CA12,CA6,FAIM2,GABRQ,GPR17,HP,IL1B,LEPR,RASGRF1,SLC1A3,SNAP25,TF	12
Gastrointestinal Disease,Organismal Injury and Abnormalities	Benign oral disorder	0.00111			CD69,CXCL10,CXCL12,CXCL9,FCGR1B,FGF9,GABRQ,GAS1,HILPDA,HP,MLIP,ODAM,OSM,RAX,SNAP25,TBX1,UBD,UNC80,VCAM1	19
Visual System Development and Function	Transduction of light stimulus	0.00114			GNAT1,RP1	2
Cellular Movement	Transendothelial migration of lymphoma cell lines	0.00114			CXCL11,CXCL12	2
Ophthalmic Disease,Organismal Injury and Abnormalities	Degeneration of photoreceptor layer	0.00114			RCVRN,RHO	2
Cell-To-Cell Signaling and Interaction,Nervous System Development and Function,Visual System Development and Function	Synaptic transmission of photoreceptors	0.00114			PRPH2,ROM1	2
Endocrine System Development and Function,Lipid Metabolism,Small Molecule Biochemistry	Reduction of androstenedione	0.00114			AKR1C3,HSD17B3	2
Cell-To-Cell Signaling and Interaction,Cellular Growth and Proliferation,Nervous System Development and Function	Induction of astrocytes	0.00114			IL1B,OSM	2
Cell-To-Cell Signaling and Interaction,Hematological System Development and Function,Hematopoiesis,Humoral Immune Response,Immune Cell Trafficking	Adhesion of pro-B lymphocytes	0.00114			CXCL12,RGS1	2
Molecular Transport,Nucleic Acid Metabolism,Small Molecule Biochemistry	Transport of imatinib	0.00114			ABCG2,SLCO1B3	2
Cardiovascular System Development and Function,Cell-To-Cell Signaling and Interaction	Adhesion of HCAEC cells	0.00114			SELE,VCAM1	2
Cell-To-Cell Signaling and Interaction,Cellular Compromise,Tumor Morphology	Adhesion of acute myeloid leukemia blast cells	0.00114			SELE,VCAM1	2
Embryonic Development,Organ Development,Organismal Development	Organogenesis of endocrine gland	0.00114			LHX3,PAX8	2
Cell-To-Cell Signaling and Interaction,Cellular Assembly and Organization,Nervous System Development and Function	Cell-cell contact of nervous tissue cell lines	0.00114			CADM1,CXCL12	2
Cell-To-Cell Signaling and Interaction,Hematological System Development and Function,Hematopoiesis	Aggregation of hematopoietic progenitor cells	0.00114			CXCL10,CXCL9	2
Developmental Disorder,Ophthalmic Disease,Organismal Injury and Abnormalities	Congenital cataract with other ocular abnormalities	0.00114			CRYAA/CRYAA2,VSX2	2
Auditory and Vestibular System Development and Function,Nervous System Development and Function	Hearing	0.00114			ASIC2,CNTN5,KCNE1,KCNJ10,MYO3B,PCDH15,SLC1A3,SRRM4,TBX1	9
Infectious Diseases	Infection of mammalia	0.00114		-0.434	CCR2,CD8A,CLEC4E,CXCL10,CXCL12,GZMA,IL1B,KLRC1,MARCO,MMP3,PLA2G7,SELE,SLC11A1,TP73,UBD	15
Cancer,Organismal Injury and Abnormalities,Reproductive System Disease	Prostate cancer	0.00116			ABCG2,ACAN,ADAMTS5,AKR1C3,ANO9,APOD,APOLD1,ASB14,ASIC2,BNC2,CADM1,CCR2,CD69,CDH2,CNGA1,CNKSR2,CNTN5,CNTNAP2,CYP17A1,CYP21A2,EDNRA,EME2,FAM84A,FGF9,FRMPD1,FZD10,GNGT1,GRIA4,GRM2,GZMA,HSD17B3,IDO1,IGFBP3,IKZF1,IL1B,IL4I1,IMPG2,KCNB1,KCNH5,KRT15,KSR2,LEPR,LHX3,LHX6,LIME1,LRRC2,MAK,MAP2,MARCO,MC4R,MEIS1,MGARP,MLIP,MMP3,MST1,MYO3B,NCS1,NYAP2,PAX8,PCDH15,PCLO,PDK4,PKHD1L1,POTEJ,PRPH2,PRSS50,RASGRF1,RBM…	99
Connective Tissue Disorders,Inflammatory Disease,Inflammatory Response,Organismal Injury and Abnormalities,Skeletal and Muscular Disorders	Polyarthritis	0.00119		-0.024	CCR2,CD69,GNLY,GZMA,HSPA1A/HSPA1B,IL1B,OSM,SELE,SOCS1,TNFSF15	10
Cancer,Organismal Injury and Abnormalities,Reproductive System Disease	Uterine tumor	0.00122			ABCG2,ADAMTS5,ANGPT2,ANO2,APOD,APOLD1,ATP1B2,BNC2,BPIFB4,C1orf141,CDH2,CNTN5,CNTNAP2,CTSV,CXCL10,CXCL12,DCDC1,DLGAP2,EDNRA,ELSPBP1,ERVW-1,ESPNL,FAM161A,FGF9,FMO3,FRMPD1,GABRQ,GAS1,GFAP,GOLGA8A/GOLGA8B,GRIA4,GRM2,GUCY2F,GZMA,HP,IKZF1,IL1B,IMPG1,IMPG2,INA,KCNB1,KCNH5,KLRC1,LIX1,LUZP2,MAP2,MMP3,MUC3A,MYO3B,NEUROD1,NYAP2,OPN1LW,P2RY14,PAX8,PCDH15,PCLO,PDE6A,PDK4,PGAM4,PKHD1L1,PLN,POTEJ,PROX2,PTGIS,RB…	93
Cellular Movement,Hematological System Development and Function,Immune Cell Trafficking	Cell movement of antigen presenting cells	0.00123		0.357	ANGPT2,CCR2,CXCL10,CXCL11,CXCL12,CXCL9,GNLY,IL1B,MARCO,MC4R,MST1,PDK4,REN,SAG,SELE,SOCS1,VCAM1	17
Cellular Movement,Hematological System Development and Function,Immune Cell Trafficking,Inflammatory Response	Cell movement of peripheral blood monocytes	0.00123		0.471	ANGPT2,CCL8,CCR2,CXCL12	4
Tissue Development	Development of epithelial tissue	0.00126		-0.93	ADAMTS1,ANGPT2,ANGPTL4,CCR2,CDH2,CXCL10,CXCL12,EGFL6,FGF9,HSF4,IGFBP3,IL1B,LEPR,MST1,OSM,PCDH15,SLC14A1,TBC1D32,TNFRSF25,TNFSF15,TP73,VCAM1	22
Cardiovascular System Development and Function,Cell-To-Cell Signaling and Interaction	Adhesion of vascular endothelial cells	0.00127		-0.46	ANGPT2,CDH2,CXCL12,IL1B,SELE,TNFRSF25,VCAM1	7
Organismal Injury and Abnormalities,Reproductive System Disease	Endometriosis	0.00128			ANGPT2,CCL23,CXCL10,CXCL9,GZMA,HSPA1A/HSPA1B,LEPR,LTB4R2,MMP3,OVGP1,PENK,RASGRF1,RBP4,SAT1,SELE,TRAF1,WFDC2	17
Cellular Movement	Extravasation of cells	0.00128		-0.775	ANGPT2,CCR2,CXCL12,CXCL9,IL1B,SELE	6
Molecular Transport	Secretion of molecule	0.00129		-0.784	ABCG2,ANGPT2,CADM1,CD8A,CLEC4E,CPLX4,CXCL12,EDNRA,FMO3,GRM2,HILPDA,IL1B,KCNB1,KCNN4,NCS1,OSM,RASGRF1,RIMS2,SLC1A3,SNAP25,SNX10,SOCS1,TNFSF15	23
Cellular Function and Maintenance	Cellular homeostasis	0.0013		0.287	ABCG2,ADAMTS1,ANGPT2,ANGPTL4,ASIC2,ATP1B2,CADM1,CCL23,CCL8,CCR2,CD69,CD8A,CLDN2,CLEC4E,CTSV,CXCL10,CXCL12,EDNRA,GNAT2,GNLY,GPR37,GZMA,IDO1,IGFBP3,IKZF1,IL1B,IL4I1,KCNB1,KCNJ10,KCNN4,KIF25,KSR2,LEPR,MC4R,NEUROD1,OSM,PDK4,PENK,RBP4,RIMS2,SLC11A1,SLC14A1,SLC9A5,SLCO1B3,SNX10,SOCS1,TAS1R3,TF,TNFRSF13B,TNFRSF25,TNFSF15,TP73,UBD	53
Cellular Movement,Renal and Urological System Development and Function	Migration of glomerular cells	0.00131			CTSV,CXCL10,CXCL9	3
Cell Death and Survival,Hematological System Development and Function	Cell viability of plasma cells	0.00131			CXCL12,TNFRSF13B,TNFSF15	3
Endocrine System Development and Function,Lipid Metabolism,Small Molecule Biochemistry,Vitamin and Mineral Metabolism	Synthesis of androgen	0.00131			CYP17A1,CYP21A2,HSD17B3	3
Neurological Disease	Psychomotor retardation	0.00131			ELOVL4,GPR88,UNC80	3
Lipid Metabolism,Molecular Transport,Nucleic Acid Metabolism,Small Molecule Biochemistry	Concentration of omega-carboxyacyl-coenzyme A	0.00131			PDK4,SAT1,TP73	3
Free Radical Scavenging	Metabolism of reactive oxygen species	0.00131		1.595	ABCG2,ANGPT2,CCR2,CRYAA/CRYAA2,CXCL12,CXCL9,GZMA,GZMH,HP,IL1B,IL4I1,LEPR,LTB4R2,PDIA2,REN,SAT1,SELE,SOCS1,TF,TP73,VCAM1	21
Cell-To-Cell Signaling and Interaction	Response of mononuclear leukocytes	0.00131		0.183	CCR2,CD69,CD8A,CXCL11,CXCL12,CXCL9,IL1B,LEPR,OSM,SOCS1,TNFRSF25,VCAM1	12
Cell Morphology,Nervous System Development and Function,Organ Morphology,Organismal Development	Morphology of brain cells	0.00132			CCR2,FAIM2,GAS1,IL1B,LHX3,MAP2,NEUROD1,PVALB,SLC1A3	9
Connective Tissue Disorders,Immunological Disease,Inflammatory Disease,Organismal Injury and Abnormalities,Skeletal and Muscular Disorders	Lupus erythematosus	0.00136			CD69,CEACAM8,CNGA1,CRYAA/CRYAA2,CXCL10,CXCL11,CXCL9,ERAP2,GNAT2,GZMA,IDO1,IKZF1,IL1B,SAG,SLAMF7,SOCS1,VCAM1	17
Cellular Movement	Transmigration of cells	0.00136		0.565	CCR2,CTSV,CXCL10,CXCL11,CXCL12,CXCL9,IL1B,SELE,TNFRSF25,VCAM1	10
Embryonic Development,Nervous System Development and Function,Organ Development,Organ Morphology,Organismal Development,Tissue Development,Visual System Development and Function	Morphogenesis of camera-type eye	0.00137			CRYAA/CRYAA2,GAS1,HSF4,NEUROD1,VSX2	5
Cellular Movement,Hematological System Development and Function,Immune Cell Trafficking,Inflammatory Response	Cellular infiltration by monocytes	0.00137		1.165	ANGPT2,CCR2,REN,SOCS1	4
Cell Death and Survival,Organismal Survival	Survival of bacteria	0.00137		-1.17	CXCL10,CXCL11,CXCL9,SLC11A1	4
Neurological Disease	Injury of nervous system	0.00139		-1.063	ANGPT2,CA12,CA6,FAIM2,GABRQ,GPR17,HP,IL1B,LEPR,RASGRF1,SLC1A3,SNAP25	12
Cellular Movement	Cell movement of tumor cell lines	0.0014		-0.148	ADAMTS5,ANGPT2,ARHGAP8/PRR5-ARHGAP8,CCL23,CCL8,CCR2,CD69,CDH2,CXCL10,CXCL11,CXCL12,CXCL9,EGFL6,FAIM2,GFAP,HSPA1A/HSPA1B,IGFBP3,IL1B,KCNN4,KLRC1,LEPR,LTK,MIR100HG,MMP3,MST1,NEUROD1,OSM,RGS1,SCGB3A1,SDCBP,SELE,SLC9A5,TDO2,TNFRSF25,TP73,VCAM1,WIF1	37
Cell Morphology,Cell-To-Cell Signaling and Interaction,Cellular Assembly and Organization	Morphology of gap junctions	0.0014			CDH2,DLGAP2,GFAP,GLDN,MMP3,PAX8,SLITRK3	7
Cancer,Organismal Injury and Abnormalities,Reproductive System Disease	Uterine serous papillary cancer	0.0014			APOD,CXCL12,EDNRA,GAS1,GZMA,INA,KCNB1,P2RY14,PLN,PTGIS,WFDC2	11
Neurological Disease	Damage of nervous system	0.00147		-1.324	ANGPT2,CA12,CA6,FAIM2,GABRQ,GPR17,HP,IL1B,LEPR,RASGRF1,SLC1A3,SNAP25,TF	13
Cellular Movement,Hematological System Development and Function,Immune Cell Trafficking,Inflammatory Response	Chemotaxis of antigen presenting cells	0.00147		0.05	CCR2,CXCL10,CXCL11,CXCL12,CXCL9,GNLY,IL1B,MARCO,VCAM1	9
Lipid Metabolism,Small Molecule Biochemistry	Synthesis of fatty acid	0.0015		-0.806	ANGPTL4,APOC1,CADM1,CXCL12,EDNRA,ELOVL4,HPGD,IL1B,LEPR,OSM,PDK4,PTGIS,PVALB,SLC1A3,SOCS1	15
Endocrine System Development and Function,Nervous System Development and Function,Organ Morphology,Tissue Morphology	Quantity of pituitary cells	0.00152		0.324	IKZF1,LEPR,LHX3,PAX8	4
Cell-To-Cell Signaling and Interaction	Interaction of tumor cells	0.00152			CXCL12,IGFBP3,SELE,VCAM1	4
Cancer,Endocrine System Disorders,Organismal Injury and Abnormalities	Hyperplasia of endocrine gland	0.00153			CYP17A1,CYP21A2,HSD17B3,LHX3,PAX8,RIMS2	6
Cancer,Endocrine System Disorders,Gastrointestinal Disease,Organismal Injury and Abnormalities	Pancreatic tumor	0.00153			ABCG2,ACAN,ADAM11,ADAMTS1,ADAMTS5,APOC1,BNC2,BPIFB4,CDH2,CNTN5,CNTNAP2,CTHRC1,CTSV,CXCL10,CXCL12,DCDC1,DSCR8,ERVW-1,ESPNL,FAM241A,FGF12,FRMPD1,GABRQ,GALNT9,GGTLC1,GLDN,GPR17,GUCY2F,HP,IDO1,IGFBP3,IL1B,KCNB1,KCNMB2,KRT15,LEPR,LIX1,LY6K,MAP2,MST1,MYO3B,NEUROD1,NOSTRIN,PCDH15,PCLO,PDK4,PROX2,PVALB,RASGRF1,RAX,RGPD4 (includes others),RGS1,RIMS2,RP1,RP1L1,SAG,SCNN1D,SEC31B,SELE,SGIP1,SH3D21,SLC17A9,SL…	76
Endocrine System Disorders,Organismal Injury and Abnormalities	Severe endocrine system disorder	0.00157			LEPR,MC4R,SOCS1	3
Cellular Movement,Hematological System Development and Function,Immune Cell Trafficking,Inflammatory Response,Nervous System Development and Function	Chemotaxis of microglia	0.00157			CXCL10,CXCL12,CXCL9	3
Cancer,Organismal Injury and Abnormalities,Reproductive System Disease	Female genital tract cancer	0.00157			ABCG2,ACAN,ADAMTS5,ANGPT2,ANO2,APOD,APOLD1,ATP1B2,BNC2,BPIFB4,C1orf141,CCDC78,CDH2,CNTN5,CNTNAP2,CTSV,CXCL10,CXCL11,CXCL12,CYP21A2,DCDC1,DLGAP2,DPF3,EDNRA,ELSPBP1,ERAP2,ERVW-1,ESPNL,FAM161A,FGF9,FMO3,FRMPD1,GABRQ,GAS1,GFAP,GNAT1,GOLGA8A/GOLGA8B,GRIA4,GRM2,GUCY2F,GZMA,HIST2H2AA3/HIST2H2AA4,HLA-DQA2,HP,IDO1,IGFBP3,IKZF1,IL1B,IMPG1,IMPG2,INA,JMJD7-PLA2G4B,KCNB1,KCNH5,KLRC1,KRT86,LIX1,LUZP2,MAP2,MARC…	112
Cellular Movement	Extravasation	0.00162		-0.685	ANGPT2,CCR2,CXCL12,CXCL9,IL1B,MMP3,SELE	7
Organ Morphology,Tissue Morphology	Quantity of pancreatic cells	0.00162		0.946	CADM1,IL1B,NEUROD1,RASGRF1,RIMS2,SOCS1	6
Behavior	Locomotion	0.00162		0.062	CXCL12,FGF12,GPR37,GPR88,GRM2,HOMER1,HSPA1A/HSPA1B,IL1B,KCNJ10,MC4R,PAK5,PCDH15,PENK,REN,SNAP25,TNFRSF25	16
Cell-To-Cell Signaling and Interaction,Molecular Transport,Small Molecule Biochemistry	Quantity of monoamines	0.00165		1.312	CYP21A2,GPR37,GRM2,IL1B,PAX8,PDC,PLN,RIMS2,TDO2,TNFRSF25	10
Cellular Function and Maintenance,Small Molecule Biochemistry	Homeostasis of ion	0.00166			ABCG2,ADAMTS1,ATP1B2,CCL23,CCL8,CXCL10,CXCL12,KCNJ10,SLC11A1,SLC14A1,SLCO1B3,SNX10,TF	13
Molecular Transport	Release of metal	0.00167		-0.215	CXCL12,FAIM2,GNAT1,HOMER1,IL1B,LTB4R2,NCS1,OSM,RGS1,SLC11A1,TF	11
Nervous System Development and Function,Visual System Development and Function	Electrophysiology of retinal cone cells	0.00169			ELOVL4,RHO,RP1,RP1L1	4
Nervous System Development and Function,Neurological Disease,Organ Morphology,Organismal Development,Organismal Injury and Abnormalities	Abnormal morphology of brain	0.00169			ASIC2,ATP1B2,CCR2,CNTNAP2,CTSV,CXCL12,GAS1,GPR37,LHX3,LHX6,MAP2,NEUROD1,PAX8,PVALB,RAX,SLC1A3,SNAP25,TP73,ZIC5	19
Cell Morphology	Polarization of cells	0.0017		-0.561	CDH2,CLDN2,CXCL10,CXCL12,CXCL9,IL1B,KCNE1,LTK,MAP2,SELE	10
Neurological Disease,Organismal Injury and Abnormalities	Childhood epilepsy	0.0017			CA12,CA6,CNTNAP2,FGF12,GABRQ,KCNB1,KCNH5,RBFOX3	8
Amino Acid Metabolism,Drug Metabolism,Endocrine System Development and Function,Molecular Transport,Small Molecule Biochemistry	Concentration of levothyroxine	0.00171		-0.865	CTSV,IL1B,LHX3,MC4R,PAX8	5
Cellular Function and Maintenance	Hyperpolarization	0.00171			GRM2,IL1B,KCNJ10,PENK,RHO	5
Connective Tissue Disorders,Organismal Injury and Abnormalities,Skeletal and Muscular Disorders	Abnormality of cartilage tissue	0.00176		0.734	ACAN,ADAMTS5,CTSV,CXCL12,IL1B,MMP3,OSM,TBX1,TP73,WIF1	10
Cellular Movement	Migration of breast cancer cell lines	0.00181		-0.144	ANGPT2,ARHGAP8/PRR5-ARHGAP8,CCR2,CDH2,CXCL10,CXCL11,CXCL12,CXCL9,IGFBP3,IL1B,OSM,SCGB3A1,SDCBP,TDO2	14
Cellular Movement,Hematological System Development and Function,Immune Cell Trafficking	Transmigration of mononuclear leukocytes	0.00181		1.28	CCR2,CTSV,CXCL11,CXCL12,CXCL9,VCAM1	6
Cell-To-Cell Signaling and Interaction,Cellular Movement,Hematological System Development and Function,Immune Cell Trafficking	Recruitment of granulocytes	0.00182		-0.373	CCR2,CD69,CD8A,CLEC4E,CXCL10,CXCL9,HSPA1A/HSPA1B,IL1B,SELE,SLC17A9,VCAM1	11
Cell Cycle	Entry into cell cycle progression	0.00183		-0.651	CXCL12,HPGD,SCGB3A1,SOCS1,TF	5
Small Molecule Biochemistry	Quantity of creatinine in blood	0.00183		-0.391	CCR2,CLDN2,LEPR,PTGIS,REN	5
Cellular Movement,Hematological System Development and Function,Immune Cell Trafficking,Inflammatory Response	Transmigration of dendritic cells	0.00186			CXCL12,IL1B,SELE	3
Digestive System Development and Function,Embryonic Development,Organ Development,Organismal Development,Tissue Development	Development of tongue	0.00186			BNC2,MAP2,TBX1	3
Lipid Metabolism,Small Molecule Biochemistry	Synthesis of prostaglandin F	0.00186			EDNRA,IL1B,PTGIS	3
Organismal Injury and Abnormalities,Reproductive System Disease	Benign prostatic disease	0.00187			CYP17A1,KRT15,SNAP25,TP73	4
Cell Morphology,Nervous System Development and Function	Morphology of central nervous system cells	0.00187			CCR2,FAIM2,GAS1,GFAP,IL1B,LHX3,MAP2,NEUROD1,PVALB,SLC1A3	10
Cardiovascular Disease,Cellular Compromise,Organismal Injury and Abnormalities	Dysfunction of endothelial cells	0.00188			IL1B,SOCS1	2
Nervous System Development and Function	Remyelination of nerves	0.00188			ADGRG6,IL1B	2
Cell Morphology	Osmotic water permeability	0.00188			GNLY,SLC14A1	2
Drug Metabolism,Lipid Metabolism,Small Molecule Biochemistry	Modification of prostaglandin E2	0.00188			HPGD,IL1B	2
Cardiovascular System Development and Function,Cellular Development,Tissue Development	Differentiation of endothelial progenitor cells	0.00188			IGFBP3,IL1B	2
Developmental Disorder	Small for gestational age	0.00188			IGFBP3,TP73	2
Cellular Development,Cellular Growth and Proliferation,Lymphoid Tissue Structure and Development	Proliferation of type 3 innate lymphoid cells	0.00188			IL1B,TNFSF15	2
Amino Acid Metabolism,Molecular Transport,Small Molecule Biochemistry	Import of L-glutamic acid	0.00188			KCNJ10,SLC1A3	2
Cardiovascular System Development and Function,Cellular Movement,Skeletal and Muscular System Development and Function	Beat of cardiomyocytes	0.00188			CXCL12,IL1B	2
Cellular Development,Cellular Growth and Proliferation,Skeletal and Muscular System Development and Function	Osteoclastogenesis of bone cell lines	0.00188			IL1B,OSM	2
Neurological Disease,Organismal Injury and Abnormalities	Communicating hydrocephalus	0.00188			GFAP,TP73	2
Hereditary Disorder,Immunological Disease,Organismal Injury and Abnormalities	Dominant common variable immune deficiency	0.00188			IKZF1,TNFRSF13B	2
Amino Acid Metabolism,Molecular Transport,Small Molecule Biochemistry	Quantity of L-tryptophan	0.00188			IL1B,TDO2	2
Cell-To-Cell Signaling and Interaction,Renal and Urological System Development and Function	Activation of mesangial cells	0.00188			IL1B,MST1	2
Cancer,Organismal Injury and Abnormalities	Metastasis of cells	0.0019		-0.196	ADAMTS1,ANGPT2,ANGPTL4,CALHM6,CCL8,CDH2,CTHRC1,IL1B,LTB4R2,MMP3,NEUROD1,SDCBP,SOCS1,TF,UBD	15
Cancer,Organismal Injury and Abnormalities,Respiratory Disease	Non-small cell lung carcinoma	0.0019			ADAMTS1,ANO2,APOC1,APOD,CADM1,CLDN2,CLTRN,CNGA1,CNKSR2,CNTN5,CNTNAP2,CYP17A1,DLGAP2,ELOVL4,FAIM2,FMO3,GABRQ,GAS1,GOLGA8A/GOLGA8B,GOLGA8J (includes others),GRM2,GUCY2F,HIST1H2AC,HPGD,IDO1,IGFBP3,IKZF1,IL1B,KSR2,LEPR,LTK,MAP2,MMP3,MST1,OPN1LW,P2RX5,PCDH15,PCLO,PDK4,PKHD1L1,PLN,POTEG (includes others),PRAP1,RGPD4 (includes others),RIMS2,RP1,RP1L1,RTL1,SELE,SLC11A1,SLCO1B3,SLITRK2,SLITRK3,SOCS1,SV2B,…	61
Cardiovascular Disease	Disorder of blood pressure	0.0019		0.691	ANGPT2,ASIC2,CA12,CA6,CNTNAP2,CXCL10,EDNRA,ERVW-1,GRIA4,IL1B,KCNE1,LEPR,MYO3B,NCS1,PDC,PENK,PLA2G7,PTGIS,RBFOX3,REN,SCNN1D,SELE,SLC2A5,SNAP25,TMEM26,VCAM1,WDR27	27
Cell Death and Survival	Necrosis	0.00191		1.285	ABCG2,ADAMTS1,ANGPT2,APOC1,CADM1,CARD14,CCNL2,CCR2,CD69,CD8A,CDH2,CRLF1,CRYAA/CRYAA2,CTSV,CXCL10,CXCL11,CXCL12,CXCL9,EDNRA,ELOVL4,FAIM,FAIM2,FDCSP,FGF12,FGF9,GAS1,GFAP,GNGT1,GNLY,GPR37,GRM2,GZMA,GZMH,HSPA1A/HSPA1B,IDO1,IGFBP3,IKZF1,IL1B,KCNB1,KCNJ10,KDM4E,KLRC1,KSR2,LEPR,LTB4R2,LTK,MMP3,MST1,NCS1,NEUROD1,OSM,PCDH15,PENK,PLA2G7,PRAP1,PTGIS,RBM3,RBP4,REN,RGPD4 (includes others),SAT1,SCGB3A1,SELE,SL…	80
Inflammatory Disease,Ophthalmic Disease,Organismal Injury and Abnormalities	Uveitis	0.00191			CA12,CA6,CLEC4E,IL1B,SELE,SOCS1	6
Organismal Development,Organismal Injury and Abnormalities	Abnormal morphology of neck	0.00191			APOD,CTSV,IKZF1,PAX8,SELE,TBX1	6
Cell Morphology,Cell-To-Cell Signaling and Interaction,Cellular Assembly and Organization	Morphology of intercellular junctions	0.00192			CDH2,DLGAP2,GFAP,GLDN,IL1B,MMP3,PAX8,SLITRK3	8
Organismal Injury and Abnormalities	Hypertrophy	0.00192		1.067	ANGPT2,CCR2,CTSV,CXCL12,DPF3,EDNRA,GFAP,IL1B,LEPR,LTK,MC4R,MLIP,MMP3,OSM,PAX8,PDC,PTGIS,RBP4,REN,TNFRSF13B	20
Gastrointestinal Disease,Immunological Disease,Ophthalmic Disease,Organismal Injury and Abnormalities	Sjögren syndrome	0.00194			CD69,CXCL10,CXCL12,FGF9,HP,OSM,VCAM1	7
Cardiovascular Disease,Organismal Injury and Abnormalities	Peripheral vascular disease	0.00194			ABCG2,ANGPT2,CA12,CA6,CDH2,CXCL12,EDNRA,GABRQ,HIST2H2AA3/HIST2H2AA4,HSPA1A/HSPA1B,KCNE1,MMP3,PLA2G7,RASGRF1,SAT1,SCNN1D,SNAP25,SNX10,VCAM1	19
Free Radical Scavenging	Synthesis of reactive oxygen species	0.00195		1.448	ANGPT2,CCR2,CRYAA/CRYAA2,CXCL12,CXCL9,GZMA,GZMH,HP,IL1B,IL4I1,LEPR,LTB4R2,PDIA2,REN,SAT1,SELE,SOCS1,TF,TP73,VCAM1	20
Cellular Movement,Hematological System Development and Function,Immune Cell Trafficking,Inflammatory Response	Chemotaxis of neutrophils	0.00195		1.281	CCL23,CCL8,CD69,CXCL10,CXCL12,EDNRA,IL1B,PENK,SELE	9
Cell-To-Cell Signaling and Interaction,Hematological System Development and Function	Binding of T lymphocytes	0.00199		0.594	CD69,CXCL10,CXCL11,CXCL12,CXCL9,IL1B,SELE,VCAM1	8
Cancer,Organismal Injury and Abnormalities	Development of carcinoma	0.00201			ACAN,ADAMTS1,ANGPT2,ANGPTL4,ANKRD9,ANO2,ANO9,APOD,ATP1B2,BNC2,BPIFB4,C1orf141,CABP7,CADM1,CBWD5,CCDC78,CD69,CDH2,CLDN2,CLTRN,CNGA1,CNKSR2,CNTN5,CNTNAP2,CPLX4,CRLF1,CRYAA/CRYAA2,CXCL11,CXCL12,CYP17A1,CYP21A2,DCDC1,DLGAP2,DNAJB7,DPF3,EFCAB1,ELOVL4,ELSPBP1,ERAP2,ERVW-1,ESPNL,FAIM2,FAM161A,FGF12,FGF9,FMO3,FRMPD1,FZD10,GABRQ,GALNT9,GAS1,GFAP,GGTLC1,GNAT1,GOLGA8A/GOLGA8B,GOLGA8J (includes others),GPR37…	179
Cancer,Neurological Disease,Organismal Injury and Abnormalities	Central nervous system cancer	0.00201			ABCG2,ADAMTS5,ANGPT2,ANO2,CADM1,CCR2,CNGA1,CNKSR2,CNTNAP2,CXCL9,FDCSP,GFAP,GPR37,HIST2H2AA3/HIST2H2AA4,IGFBP3,IL1B,KLRC1,KSR2,LTK,MAP2,MRGPRX3,P2RX5,PCLO,PDIA2,POTEG (includes others),PVALB,RASGRF1,RGPD4 (includes others),RIMS2,RP1L1,RTL1,SELE,SLC17A9,SOCS1,SPON1,TF,TP73,VCAM1	38
Cellular Movement,Hematological System Development and Function,Hematopoiesis	Mobilization of hematopoietic progenitor cells	0.00206			CXCL10,CXCL12,SELE,VCAM1	4
Cellular Assembly and Organization	Docking of vesicles	0.00206			KCNB1,RIMS2,SNAP25,YKT6	4
Embryonic Development,Organismal Development	Morphogenesis of head	0.00206			CDH2,CRISPLD2,CRYAA/CRYAA2,CTHRC1,FGF9,GAS1,HSF4,MYO3B,NEUROD1,PAX8,TBX1,VSX2	12
Cardiovascular System Development and Function,Hematological System Development and Function	Systolic pressure	0.00207		1.997	ANGPT2,CXCL12,KCNN4,LEPR,PDC,PLN,RBP4,REN	8
Cancer,Endocrine System Disorders,Gastrointestinal Disease,Organismal Injury and Abnormalities	Pancreatic cancer	0.0021			ABCG2,ACAN,ADAM11,ADAMTS1,ADAMTS5,APOC1,BPIFB4,CDH2,CNTN5,CNTNAP2,CTHRC1,CXCL10,CXCL12,DCDC1,DSCR8,ERVW-1,ESPNL,FAM241A,FGF12,FRMPD1,GABRQ,GGTLC1,GPR17,GUCY2F,HP,IDO1,IGFBP3,IL1B,KCNB1,KCNMB2,KRT15,LEPR,LY6K,MAP2,MST1,MYO3B,NEUROD1,NOSTRIN,PCDH15,PCLO,PDK4,PROX2,PVALB,RASGRF1,RAX,RGPD4 (includes others),RGS1,RIMS2,RP1,RP1L1,SAG,SCNN1D,SEC31B,SGIP1,SLC17A9,SLC2A5,SLITRK3,SPAG8,SPATA17,SPON1,TASOR2…	67
Amino Acid Metabolism	Quantity of L-amino acid	0.00211		0.286	HOMER1,IL1B,SLC1A3,TDO2,TP73	5
Endocrine System Disorders,Gastrointestinal Disease,Metabolic Disease,Organismal Injury and Abnormalities	Experimentally-induced diabetes	0.00212			CNGB1,GFAP,HMGCS2,IL1B,RGS1,TF,VCAM1	7
Cell-To-Cell Signaling and Interaction	Activation of central nervous system cells	0.00213		1.729	ANGPT2,GFAP,IL1B,KCNJ10,MC4R,PDK4	6
Cardiovascular System Development and Function	Morphology of vessel	0.00215			ANGPT2,ANGPTL4,CXCL10,CXCL12,EDNRA,GFAP,HPGD,PAX8,PLA2G7,PTGIS,REN,SNAP25,TBX1,TP73,VCAM1	15
Neurological Disease	Early-onset neurological disorder	0.00217			CA12,CA6,CNTNAP2,FGF12,GABRQ,KCNB1,KCNE1,KCNH5,KCNJ10,PCDH15,PTGIS,RBFOX3	12
Inflammatory Response	Inflammation of absolute anatomical region	0.00218		-0.282	ABCG2,ACAN,ANGPT2,CA12,CA6,CCL8,CCR2,CD69,CD8A,CLEC4E,CTSV,CXCL10,CXCL11,CXCL12,CXCL9,CYP17A1,FAIM,FCGR1B,GABRQ,GFAP,GZMA,HP,HPGD,IDO1,IGFBP3,IL1B,KCNN4,KLRC1,MST1,OSM,REN,SAT1,SELE,SOCS1,TF,TNFRSF13B,TNFRSF25,TNFSF15,TP73,VCAM1	40
Cell Morphology,Connective Tissue Development and Function,Organismal Injury and Abnormalities,Tissue Morphology	Hypertrophy of adipocytes	0.00219			LEPR,MC4R,MMP3	3
Cell-To-Cell Signaling and Interaction,Cellular Movement,Hematological System Development and Function,Immune Cell Trafficking	Attraction of monocytes	0.00219			CXCL10,CXCL9,IL1B	3
Cellular Movement	Arrest in cell rolling	0.00219			CCR2,CXCL12,IL1B	3
Cardiovascular Disease,Organismal Injury and Abnormalities	Abnormality of heart ventricle	0.0022		0.64	ANGPT2,ANGPTL4,CA12,CA6,CCR2,CTSV,CXCL12,EDNRA,FGF9,IL1B,KCNN4,MMP3,PLN,REN,SELE,TBX1,VCAM1	17
Cancer,Organismal Injury and Abnormalities	Advanced malignant tumor	0.00222		-0.062	ADAMTS1,AKR1C3,ANGPT2,ANGPTL4,CALHM6,CCL8,CCR2,CD8A,CDH2,CLDN2,CTHRC1,CXCL12,CXCL9,CYP17A1,EDNRA,ERAP2,FCGR1B,FGF9,HIST2H2AA3/HIST2H2AA4,HSPA1A/HSPA1B,IDO1,IKZF1,IL1B,LTB4R2,LTK,MEIS1,MMP3,NEUROD1,SDCBP,SELE,SLCO1B3,SOCS1,TF,TP73,UBD,VCAM1,WFDC2	37
Cell Death and Survival	Apoptosis	0.00224		0.717	ABCG2,ADAMTS1,ANGPT2,ANGPTL4,APOC1,ASIC2,CADM1,CARD14,CCNL2,CCR2,CD69,CD8A,CDH2,CRLF1,CRYAA/CRYAA2,CTSV,CXCL10,CXCL12,EDNRA,ELOVL4,FAIM,FAIM2,FGF12,FGF9,GAS1,GNAT1,GNGT1,GNLY,GPR37,GRM2,GZMA,GZMH,HOMER1,HPGD,HSPA1A/HSPA1B,IDO1,IGFBP3,IKZF1,IL1B,KCNB1,KDM4E,KLRC1,KSR2,LEPR,LHX3,LTB4R2,LTK,MMP3,MST1,NEUROD1,OSM,PAK5,PAX8,PDIA2,PLA2G7,PTGIS,RAX,RBM3,RBP4,RHO,ROM1,SAT1,SCGB3A1,SLC1A3,SLCO1B3,SOCS1,TB…	79
Organismal Injury and Abnormalities,Respiratory Disease	Chronic obstructive pulmonary disease	0.00224			CA12,CA6,CD69,CD8A,CXCL11,CYP17A1,GABRQ,IL1B,SELE,TF	10
Cellular Development,Cellular Growth and Proliferation,Hematological System Development and Function,Lymphoid Tissue Structure and Development	Proliferation of helper T lymphocytes	0.00225		-1.664	CD69,IL1B,IL4I1,OSM,SOCS1,TNFSF15	6
Cellular Growth and Proliferation,Organismal Development	Growth of bacteria	0.00225		-1.648	CCR2,GNLY,IDO1,IL1B,SLC11A1,TF	6
Developmental Disorder,Hereditary Disorder,Ophthalmic Disease,Organismal Injury and Abnormalities	Autosomal recessive retinal dystrophy	0.00226			GNAT1,KCNV2,RBP4,SLC24A1	4
Cancer,Organismal Injury and Abnormalities	Metastasis of tumor cell lines	0.00227		-0.254	ADAMTS1,ANGPT2,ANGPTL4,CALHM6,CCL8,CDH2,IL1B,LTB4R2,MMP3,NEUROD1,SDCBP,TF,UBD	13
Connective Tissue Disorders,Immunological Disease,Inflammatory Disease,Organismal Injury and Abnormalities,Skeletal and Muscular Disorders	Systemic lupus erythematosus	0.00228			CD69,CEACAM8,CNGA1,CRYAA/CRYAA2,CXCL10,CXCL11,CXCL9,ERAP2,GNAT2,GZMA,IKZF1,IL1B,SAG,SLAMF7,SOCS1,VCAM1	16
Molecular Transport	Transport of anion	0.00232			ANO2,ANO9,CA12,CA6,GABRQ,KCNN4,SLC11A1,SLCO1B3	8
Organismal Development	Length of absolute anatomical region	0.00237			NEUROD1,PRPH2,RHO,ROM1,RP1,RS1	6
Cancer,Gastrointestinal Disease,Inflammatory Disease,Organismal Injury and Abnormalities	Barrett syndrome	0.00241			CTHRC1,IGFBP3,IL1B,TDO2,TP73	5
