# Supplementary material for: Identification of Key Genes and Pathways Associated with Age-Related Macular Degeneration
Source: J Ophthalmol. 2020 Aug 21;2020:2714746. doi: 10.1155/2020/2714746 (PMC7456487; doi:10.1155/2020/2714746)
Supplement: Supplementary Materials — Supplementary Table 1: the summary of clinical information of the normal controls and AMD patients. Supplementary Table 2: the details of clinical information of the normal controls and AMD patients. Supplementary Table 3: the detail information of the 353 DEGs identified in human RPE/choroid tissues. Supplementary Table 4: total significantly enriched biological processes associated with 353 DEGs in human RPE/choroid tissues. Supplementary Table 5: the complete list of identified pathways associated with 353 DEGs in human RPE/choroid tissues. Supplementary Table 6: the p values and Log2Ratio for each gene in top ten pathways. Supplementary Table 7: 23 predicted networks created by the identified DEGs. Supplementary Table 8: predicted significant activation increased or decreased downstream of biological processes. Supplementary Table 9: immune and inflammation molecular in the upstream regulators. Supplementary Table 10: regulator effect pathways found in RPE/choroid between normal controls and AMD patients. [file 2714746.f1.zip › 2714746.f1/S table 9.xlsx]

## Sheet: Sheet1
Upstream Regulator	Expr Log Ratio	Molecule Type	Predicted Activation State	Activation z-score	p-value of overlap	Target Molecules in Dataset	Mechanistic Network
IL12 (complex)		complex	Activated	2.288	0.000224	CCR2,CD69,CXCL10,CXCL11,GZMA,IDO1,IL1B,KLRC1,MARCO,SOCS1,TNFRSF25	74 (17)
Immunoglobulin		complex	Activated	2.134	3.2e-06	CCL8,CCR2,CD69,CDH2,CRISPLD2,CXCL10,CXCL11,CXCL12,CXCL9,FAIM,GFAP,IDO1,IL1B,KLRC1,OSM,PDK4,PENK,SAT1,SLC11A1,TNFSF15,TRAF1,UBD,VCAM1	87 (15)
IL27		cytokine	Activated	2.111	0.000271	CD69,CXCL10,CXCL11,CXCL9,HPGD,IL1B,SOCS1,UBD,VCAM1	83 (14)
IL3		cytokine	Activated	2.208	0.00416	CD69,CXCL9,GZMA,IL1B,MMP3,OSM,PLA2G7,RBM3,SELE,SLAMF7,SOCS1,VCAM1	65 (13)
IL4		cytokine	Activated	2.225	0.00262	APOLD1,CCL23,CCL8,CD69,CD8A,CLDN2,CXCL10,CXCL11,CXCL9,GBP5,GSTT2/GSTT2B,GZMA,HPGD,HSPA1A/HSPA1B,IDO1,IL1B,IL4I1,MARCO,MMP3,OSM,SCGB3A1,SELE,SLAMF7,SOCS1,USP17L2 (includes others),VCAM1	58 (14)
CCL2		cytokine	Activated	2.186	0.00843	CCR2,CXCL10,IL1B,SLC11A1,VCAM1	71 (14)
IL21		cytokine	Activated	2.36	0.00109	CALHM6,CD69,CXCL10,GBP5,GZMA,IDO1,IL4I1,KLRC1,SOCS1	86 (14)
CSF2		cytokine	Activated	2.961	0.00496	CCL23,CCR2,CD69,CD8A,CXCL10,IDO1,IL1B,MARCO,OSM,RBM3,SLAMF7,SOCS1,TF,TNFSF15,UBD	77 (15)
IFNA4		cytokine	Activated	2.199	4.86e-05	CCL8,CD69,CXCL10,CXCL11,CXCL9,GBP5	55 (8)
IL13		cytokine	Activated	2.198	0.0294	CCL23,CLDN2,CLEC4E,CTSV,CXCL10,IDO1,IL1B,MMP3,SCGB3A1,SOCS1,VCAM1
IFNG		cytokine	Activated	3.629	6e-08	ANGPTL4,CABP7,CALHM6,CCL23,CCL8,CCR2,CHI3L2,CLEC4E,CRLF1,CTSV,CXCL10,CXCL11,CXCL12,CXCL9,DNAJB7,EDNRA,ERAP2,FCGR1B,FGF12,GBP5,GFAP,GLDN,HSPA1A/HSPA1B,IDO1,IL1B,IL4I1,KRT15,LIX1,MMP3,NEUROD1,OSM,P2RY14,PENK,PLA2G7,RCVRN,SCGB3A1,SELE,SLC11A1,SLC14A1,SLC1A3,SNAP25,SOCS1,SPON1,TNFSF15,TP73,UBD,VCAM1	108 (15)
IFNA2		cytokine	Activated	2.94	0.00268	CCL8,CD69,CXCL10,CXCL11,CXCL9,IDO1,IL1B,SOCS1,UBD,VCAM1	59 (13)
RNASE2		enzyme	Activated	2.227	0.000178	CCL23,CCL8,CXCL10,CXCL9,OSM	46 (7)
PARP1		enzyme	Activated	2.03	0.00195	CXCL10,CXCL12,IL1B,PVALB,SOCS1,TMSB15A,VCAM1	72 (16)
RNASE1		enzyme	Activated	2.213	1e-05	CCL23,CCL8,CXCL10,CXCL9,OSM
IFN alpha/beta		group	Activated	2.219	0.00626	CCR2,CD69,CXCL10,IDO1,SOCS1	74 (15)
Mek		group	Activated	2.778	0.00593	ABCG2,CLDN2,CXCL10,CXCL11,CXCL9,HOMER1,IL1B,OSM,PAX8	84 (16)
Interferon alpha		group	Activated	2.667	0.00546	CABP7,CD69,CD8A,CXCL10,CXCL11,CXCL9,GZMH,HSPA1A/HSPA1B,IDO1,IL1B,MMP3,SAT1,SOCS1,VCAM1	69 (14)
Tlr		group	Activated	2.184	0.0271	CXCL10,IDO1,IL1B,RGS1,SOCS1
TGFBR2		kinase	Activated	2.216	0.000616	ADAMTS5,ANGPTL4,CDH2,FGF9,GFAP,HPGD,HSD17B3,IL1B,MMP3,PTGIS	60 (12)
ESR1		ligand-dependent nuclear receptor	Activated	2.677	0.01	ABCG2,ADGRG6,ANO2,CA12,CARD14,CD69,CLDN2,CXCL12,CYP17A1,FGF12,GFAP,GPR37,HMGCS2,HSD17B3,IGFBP3,IL1B,KRT15,LEPR,MAP2,MST1,PDK4,RBP4,REN,SAMD11,SELE,SLC9A5,SOSTDC1,TDO2,TMSB15A,YKT6
S100A9		other	Activated	2.144	0.00317	ADAMTS1,ADAMTS5,CD69,CEACAM8,CXCL10,IL1B,MMP3,VCAM1	69 (16)
APP		other	Activated	2.22	0.000115	ABCG2,CA12,CD69,CDH2,CRLF1,CTSV,CXCL10,CXCL12,GFAP,HOMER1,HSPA1A/HSPA1B,IDO1,IL1B,IL4I1,INA,KCNB1,MAP2,MMP3,NEUROD1,OSM,PENK,PVALB,SNAP25,SOCS1,TBX1,TNFSF15,TP73,VCAM1	79 (14)
DEPTOR		other	Inhibited	-2	2.81e-06	CXCL10,CXCL11,CXCL9,VCAM1	41 (5)
ADIPOQ		other	Inhibited	-2.58	0.00328	CXCL10,CXCL11,CXCL9,HMGCS2,LEPR,MMP3,TRAF1,VCAM1	59 (12)
STAT1		transcription regulator	Activated	2.42	0.00688	ANGPT2,CALHM6,CXCL10,CXCL11,CXCL9,GBP5,IDO1,IL1B,NEUROD1,SOCS1,UBD,USP17L2 (includes others)	85 (14)
IRF7		transcription regulator	Activated	2.57	0.000192	CALHM6,CCL8,CD69,CXCL10,CXCL9,GBP5,IDO1,IL4I1,SOCS1,TRAF1	64 (14)
EZH2		transcription regulator	Activated	2.016	0.00703	CA6,CRISPLD2,CXCL10,CXCL11,IGFBP3,IKZF1,NEUROD1,SLC1A3,SOCS1,TBX1,UBD,WIF1
CRX		transcription regulator	Inhibited	-2.549	4.68e-20	CNGA1,GNAT1,GNAT2,NEUROD1,OPN1LW,PDC,PDE6A,PRPH2,RCVRN,RHO,RP1,RS1,SAG,SAMD11
NRL		transcription regulator	Inhibited	-2.226	6.99e-06	CNGA1,GNAT1,GUCY2F,OPN1LW,PDE6A,RHO,ROM1
TLR7		transmembrane receptor	Activated	2.2	0.00124	CD69,CXCL10,CXCL9,GPR17,IDO1,IL1B,IL4I1,RP1,SELE,SOCS1	62 (13)
SFTPA1		transporter	Inhibited	-2.228	0.00564	ANGPTL4,CRLF1,CXCL10,IL1B,PDK4	69 (10)
